# Supplementary material for: Can Tweets Predict Citations? Metrics of Social Impact Based on Twitter and Correlation with Traditional Metrics of Scientific Impact
Source: J Med Internet Res. 2011 Dec 16;13(4):e123. doi: 10.2196/jmir.2012 (PMC3278109; doi:10.2196/jmir.2012)
Supplement: Supplementary file 1 [file jmir_v13i4e123_app1.xlsx]

## Sheet: Sheet1
Data Supplement / Multimedia Appendix to:
Eysenbach G
Can Tweets Predict Citations? Metrics of Social Impact Based on Twitter and Correlation with Traditional Metrics of Scientific Impact
J Med Internet Res 2011;13(4):e123
URL: http://www.jmir.org/2011/4/e123/
doi:10.2196/jmir.2012
©Gunther Eysenbach. Originally published in the Journal of Medical Internet Research (http://www.jmir.org), 19.12.2011. This
is an open-access data supplement distributed under the terms of the Creative Commons Attribution License
(http://creativecommons.org/licenses/by/2.0/), which permits unrestricted use, distribution, and reproduction in any medium,
provided the original work, first published in the Journal of Medical Internet Research, is properly cited. The complete bibliographic
information, a link to the original publication on http://www.jmir.org/, as well as this copyright and license information must be
included.
The JMIR Data Sharing Policy requires that scholars reusing this dataset (1) cite the original paper AND
(2) contact the author of the original dataset outlining their planned research, including publication plans, and invite the dataset author to be involved, giving them the opportunity to be a coauthor on any publications
article_id	tweet_id	link	content	publish_date	influence_level	author	days_after_pub
992	867023821	http://twitter.com/vicarious/status/867023821	Self-Reported Differences in Empowerment Between Lurkers and Posters in Online Patient Support Groups. http://tinyurl.com/648vqv	2008-07-24 08:19:49	0	Vicarious Learning	24
1029	879063450	http://twitter.com/icmcc/status/879063450	A Second Life for eHealth: Prospects for the Use of 3-D Virtual Worlds in Clinical Psychology http://www.jmir.org/2008/3/e21	2008-08-06 02:27:45	1	Lodewijk Bos	1
1056	0	http://twitter.com/peterjmurray/status/	Useful paper - http://www.jmir.org/2008/3/e23	2008-08-06 11:08:56	1	Peter Murray	0
1029	880048318	http://twitter.com/giustini/status/880048318	@pfanderson Second Life for eHealth http://www.jmir.org/2008/3/e21	2008-08-07 00:17:10	9	Dean Giustini	2
1030	0	http://twitter.com/pierreyves/status/	Reading: Medicine 2.0: Social Networking, Collaboration, Participation, Apomediation, and Openness... http://www.jmir.org/2008/3/e22/	2008-09-02 13:31:12	9	Pierre Yves Arnoux	8
1030	907894058	http://twitter.com/genericgal/status/907894058	retweeting @pierreyves link to a very interesting article: Medicine 2.0 http://tinyurl.com/5r3d4q the way we approach our health is changing	2008-09-03 05:50:19	1	genericgal	9
1051	908523742	http://twitter.com/dbhoch/status/908523742	Reading http://www.jmir.org/2008/3/e26/	2008-09-03 16:37:13	0	dbhoch	2
1030	908524272	http://twitter.com/dbhoch/status/908524272	Now reading http://www.jmir.org/2008/3/e22/	2008-09-03 16:37:47	0	dbhoch	9
1118	0	http://twitter.com/dbrazeal/status/	Retweet @SocialBttrfly: new study released: Examining the Medical Blogosphere: http://www.jmir.org/2008/3/e28/HTML	2008-09-25 12:56:25	1	David Brazeal	2
1080	937551954	http://twitter.com/starpath/status/937551954	@sarahstewart Tools for reflective practice. http://www.jmir.org/2008/4/e27/HTML	2008-09-27 18:57:42	1	Dallas Knight	19
1080	0		@sarahstewart Tools for reflective practice. http://www.jmir.org/2008/4/e27/HTML	2008-09-27 18:57:42	4	Dallas Knight	19
1022	1001792367	http://twitter.com/icmcc/status/1001792367	Individuals Appreciate Having Their Medication Record on the Web: http://www.jmir.org/2008/4/e35	2008-11-12 03:41:19	1	Lodewijk Bos	1
1022	0		Individuals Appreciate Having Their Medication Record on the Web: http://www.jmir.org/2008/4/e35	2008-11-12 03:41:19	8	Lodewijk Bos	1
110	0	http://twitter.com/symtym/status/	@carlosrizo you should be able to get that call w/ Enkin ;) http://is.gd/aJgJ	2008-12-08 14:40:16	10	Tim Sturgill	1383
110	0		@carlosrizo you should be able to get that call w/ Enkin ;) http://is.gd/aJgJ	2008-12-08 14:40:16	10	Tim Sturgill	1383
1051	1136930877	http://twitter.com/nowmichelleo/status/1136930877	Reading a interesting article about Second Life (and others) in Medical Education - http://www.jmir.org/2008/3/e26	2009-01-21 13:42:05	1	Michelle Ostmoe	142
788	1138671986	http://twitter.com/matthopkinson/status/1138671986	Ethical and Legal Issues in Interactive Health Communications: A Call for International Cooperation http://www.jmir.org/2000/1/e8/	2009-01-22 04:22:07	2	matthopkinson	3219
788	0		Ethical and Legal Issues in Interactive Health Communications: A Call for International Cooperation http://www.jmir.org/2000/1/e8/	2009-01-22 04:22:07	9	matthopkinson	3219
591	1142070382	http://twitter.com/gfry/status/1142070382	Unfortunately I think the biggest study is still B. Rimer's study of ACOR groups: http://bit.ly/kbD6 and http://bit.ly/TEBU. We need nore	2009-01-23 09:54:54	8	Gilles Frydman	620
364	1142070382	http://twitter.com/gfry/status/1142070382	Unfortunately I think the biggest study is still B. Rimer's study of ACOR groups: http://bit.ly/kbD6 and http://bit.ly/TEBU. We need nore	2009-01-23 09:54:54	8	Gilles Frydman	1302
1030	922716452	http://twitter.com/zorgbeheer/status/922716452	DELI Medicine 2.0: Social Networking, Collaboration, Participation, Apomediation, and Openness | E.. http://tinyurl.com/59hykt	2009-02-09 07:13:46	1	zorgbeheer	168
992	1199202577	http://twitter.com/accarmichael/status/1199202577	RT @bart Self-Reported Differences in Empowerment Between Lurkers and Posters in Online Patient Support Groups http://snipr.com/boxsc	2009-02-11 10:12:57	8	Alexandra Carmichael	226
1051	1234121867	http://twitter.com/dusanwriter/status/1234121867	Review of literature: health ed in VWs http://tinyurl.com/5axjfg	2009-02-21 08:42:32	9	Dusan Writer	173
1051	1234144122	http://twitter.com/dr_manhattan/status/1234144122	@Dusanwriter rt Review of literature: health ed in VWs http://tinyurl.com/5axjfg	2009-02-21 08:54:50	5	Kyle G	173
1051	21385246704	http://twitter.com/planeetgl/status/21385246704	@Dusanwriter rt Review of literature: health ed in VWs http://tinyurl.com/5axjfg	2009-02-21 08:54:50	0	dr manhattan	173
1051	0	http://twitter.com/BevanWhitfield/status/	rt @Dr_Manhattan @Dusanwriter rt Review of literature: health ed in VWs http://tinyurl.com/5axjfg	2009-02-21 11:27:51	10	Elisa Butler (Bevan)	173
1051	15636778634	http://twitter.com/ayagisit/status/15636778634	rt @Dr_Manhattan @Dusanwriter rt Review of literature: health ed in VWs http://tinyurl.com/5axjfg	2009-02-21 11:27:51	0	bevanwhitfield	173
391	1242634329	http://twitter.com/markhawker/status/1242634329	@dreamingspires @goldenskye So did Pagliari et al. http://tinyurl.com/bk3zkk which I'm sure've been updated by now, try @carlosrizo.	2009-02-23 17:44:35	9	Mark Hawker	1425
1030	1243821103	http://twitter.com/seanlawson/status/1243821103	is intrigued by the notion of "apomediation." http://bit.ly/14HneX [h/t Dr. Dan].	2009-02-24 00:24:21	1	seanlawson	183
1053	1245922813	http://twitter.com/eyeonfda/status/1245922813	Social Uses of Personal Health Information Within PatientsLikeMe - http://is.gd/kHDz	2009-02-24 13:52:53	10	eyeonfda	273
1053	1245934204	http://twitter.com/carlenlea/status/1245934204	RT @eyeonfda: Social Uses of Personal Health Information Within PatientsLikeMe - http://is.gd/kHDz	2009-02-24 13:55:58	1	Carlen Lea	273
1030	0	http://twitter.com/David_Sonnen/status/	Found an interesting resource about Internet's impact on medicine. Article: social networking, collaboration in medicine http://is.gd/le57	2009-02-28 11:43:55	1	David Sonnen	187
988	1264028467	http://twitter.com/sarahstewart/status/1264028467	Successful eHealth program for pregnant women (info emails & website): http://www.jmir.org/2009/1/e7/	2009-02-28 20:47:30	3	SarahStewart	2
988	0		Successful eHealth program for pregnant women (info emails & website): http://www.jmir.org/2009/1/e7/	2009-02-28 20:47:30	0	sarahstewart	2
1029	0	http://twitter.com/David_Sonnen/status/	Role for Second Life in clinical psychology? http://www.jmir.org/2008/3/e21/HTML	2009-03-01 12:47:19	1	David Sonnen	208
1047	1280748616	http://twitter.com/yecartes/status/1280748616	there are actual papers on "facebook for scientists" @ianfoster http://www.jmir.org/2008/3/e24/	2009-03-04 17:33:58	0	Allan Espinosa	203
1047	0		there are actual papers on "facebook for scientists" @ianfoster http://www.jmir.org/2008/3/e24/	2009-03-04 17:33:58	0	yecartes	203
1120	1301309619	http://twitter.com/eyeonfda/status/1301309619	The Use of Electronic Data Capture Tools in Clinical Trials: Web-Survey of 259 Canadian Trials - http://www.jmir.org/2009/1/e8	2009-03-09 13:34:48	10	eyeonfda	0
1120	1302491440	http://twitter.com/dchristmas/status/1302491440	RT @eyeonfda: The Use of Electronic Data Capture Tools in Clinical Trials: Web-Survey of 259 Canadian Trials - http://www.jmir.org/2009/1/e8	2009-03-09 17:54:03	0	David Christmas	0
1120	0		RT @eyeonfda: The Use of Electronic Data Capture Tools in Clinical Trials: Web-Survey of 259 Canadian Trials - http://www.jmir.org/2009/1/e8	2009-03-09 17:54:03	0	David Christmas	0
858	1347878638	http://twitter.com/cullmann/status/1347878638	doctor's perspective of patients using the internet (UK): http://www.jmir.org/2002/1/e5/	2009-03-18 08:08:30	1	cullmann	2544
858	0		doctor's perspective of patients using the internet (UK): http://www.jmir.org/2002/1/e5/	2009-03-18 08:08:30	4	chris cullmann	2544
1030	1381993683	http://twitter.com/chrisboyer/status/1381993683	Editorial by JMIR: Medicine 2.0: Social Networking, Collaboration, Participation, Apomediation, and Openness: http://bit.ly/gZePi #hcsm	2009-03-24 10:34:55	9	chrisboyer	211
1157	1405906563	http://twitter.com/jimmijones/status/1405906563	Infodemiology and Infoveillance: Framework for an Emerging Set of ... http://bit.ly/16q7ue	2009-03-28 02:48:10	1	jimjones	1
1157	1406013669	http://twitter.com/christophgold/status/1406013669	Infodemiology and Infoveillance: Framework for an Emerging Set of ...: An award-winning paper published in 2006 .. http://bit.ly/16U2oX	2009-03-28 03:34:27	10	Christoph Gold	1
1157	1407486256	http://twitter.com/markhawker/status/1407486256	RT @eysenbach: paper on infodemiology (incl. twitter-based surveillance) http://www.jmir.org/2009/1/e11	2009-03-28 12:16:33	9	Mark Hawker	1
1157	1407492147	http://twitter.com/susannahfox/status/1407492147	Liked Google Flutrends? Read @eysenbach on infodemiology (incl twitter-based surveillance) http://www.jmir.org/2009/1/e11	2009-03-28 12:17:51	10	SusannahFox	1
1157	1407523517	http://twitter.com/mrgunn/status/1407523517	RT @eysenbach: paper on infodemiology (incl twitter-based surveillance) http://www.jmir.org/2009/1/e11 retweet & gv feedback pls	2009-03-28 12:24:44	10	mrgunn	1
1157	1407541999	http://twitter.com/shamsha/status/1407541999	v. interesting. RT@markhawker RT @eysenbach: paper on infodemiology (incl. twitter-based surveillance) http://www.jmir.org/2009/1/e11	2009-03-28 12:28:45	9	Shamsha Damani	1
1157	1407786704	http://twitter.com/peterjmurray/status/1407786704	RT @eysenbach: paper on infodemiology (incl twitter-based surveillance) http://www.jmir.org/2009/1/e11 retweet & gv feedback pls	2009-03-28 13:21:03	1	Peter Murray	1
1157	1409797216	http://twitter.com/starpath/status/1409797216	RT eysenbach Infodemiology and Infoveillance: Framework for an Emerging S... http://tinyurl.com/d53avg	2009-03-28 20:45:07	1	Dallas Knight	1
1157	1412075227	http://twitter.com/eysenbach/status/1412075227	preparing my talk for OAHPP Syndromic Surveillance Workshop on web-based infoveillance. essentially http://www.jmir.org/2009/1/e11	2009-03-29 09:39:35	8	Gunther Eysenbach	2
1157	0	http://twitter.com/slominski/status/	Public Health Informatics Methods to Analyze Search, Communication and Publication Behavior online http://bit.ly/I07aZ via @Pudliszek	2009-03-30 14:00:36	10	Jacek Slominski	3
1030	1421665183	http://twitter.com/eysenbach/status/1421665183	@ePatientDave @accarmichael is right on with "it depends". experts=intermediaries, users=apomediaries, see table 1 in http://bit.ly/gZePi	2009-03-30 21:45:09	8	Gunther Eysenbach	217
1157	1422174496	http://twitter.com/pfanderson/status/1422174496	@mindofandre Previous garbled quote from new JMIR article http://www.jmir.org/2009/1/e11/ - very interesting. :)	2009-03-30 23:23:00	9	P. F. Anderson	3
1157	21462730334	http://twitter.com/natton13/status/21462730334	@mindofandre Previous garbled quote from new JMIR article http://www.jmir.org/2009/1/e11/ - very interesting. :)	2009-03-30 23:23:00	0	pfanderson	3
1111	1423574733	http://twitter.com/ginacaps/status/1423574733	A Virtual Clinic for Diabetes Self-Management: Pilot Study ... http://bit.ly/EZ2Tn	2009-03-31 06:31:44	9	Gina Capone	1
1157	1423860795	http://twitter.com/mindofandre/status/1423860795	@pfanderson this is perfect, thanks! [Infodemiology: Public Health Informatics to Analyze Web Behavior] http://is.gd/pPYO	2009-03-31 08:00:50	10	Andre Blackman	4
1157	18306141751	http://twitter.com/mobil_tipps/status/18306141751	VIZIO Impresses With New Line Up and Wireless HD Internet Routers http://bit.ly/dhkaGW #gizmofusion	2009-03-31 08:00:50	0	mindofandre	4
1157	1423979737	http://twitter.com/zorgbeheer/status/1423979737	DELI Infodemiology and Infoveillance: Framework for an Emerging Set of Public Health Informatics Methods to .. http://tinyurl.com/dez7es	2009-03-31 08:30:50	1	zorgbeheer	4
1157	21285973100	http://twitter.com/kobayasitakashi/status/21285973100	RT @gizmodojapan: iPhone 4Ã¨Â²Â·Ã£ÂÂ£Ã£ÂÂ¦Ã£Ââ€¹Ã£â€šâ€°iPadÃ¥â€¦Â¨Ã£ÂÂÃ¨Â§Â¦Ã£â€šâ€°Ã£ÂÂªÃ£ÂÂÃ£ÂÂªÃ£ÂÂ£Ã£ÂÂ¦Ã£Ââ€”Ã£ÂÂ¾Ã£ÂÂ£Ã£ÂÅ¸ : Ã£â€šÂ®Ã£â€šÂºÃ£Æ’Â¢Ã£Æ’Â¼Ã£Æ’â€°Ã£Æ’Â»Ã£â€šÂ¸Ã£Æ’Â£Ã£Æ’â€˜Ã£Æ’Â³ http://bit.ly/bpmv5S iOS4 for iPad Ã£ÂÅ’Ã¥â€¡ÂºÃ£ÂÅ¸Ã£â€šâ€°Ã¥Å’â€“Ã£Ââ€˜Ã£â€šâ€¹Ã£Ââ€¹Ã£â€šâ€šÃ¯Â¼ÂÃ¯Â¼Å¸Ã£ÂÂ¨Ã£Ââ€žÃ£Ââ€ Ã¦Å“Å¸Ã¥Â¾â€¦Ã£ÂÂ Ã£Ââ€˜Ã£ÂÅ’Ã©Â Â¼Ã£ÂÂ¿Ã£ÂÂ®Ã§Â¶…	2009-03-31 08:30:50	0	zorgbeheer	4
1111	1425285690	http://twitter.com/cccimit/status/1425285690	A Virtual Clinic for Diabetes Self-Management: Pilot Study http://tinyurl.com/d8ph3s	2009-03-31 12:22:38	0	O Jalon	1
1111	0		A Virtual Clinic for Diabetes Self-Management: Pilot Study http://tinyurl.com/d8ph3s	2009-03-31 12:22:38	0	O Jalon	1
1052	1447201104	http://twitter.com/jmedinternetres/status/1447201104	jmir.org: Methodological Challenges in Online Trials http://tinyurl.com/daln86	2009-04-03 15:22:09	7	J Med Internet Res	0
1052	1451033166	http://twitter.com/slu1298/status/1451033166	Methodological Challenges in Online Trials | Murray | Journal of ... http://bit.ly/ncpGn	2009-04-04 07:18:48	1	stephen (slu) sluder	1
1052	1455443344	http://twitter.com/shamsha/status/1455443344	Methodological Challenges in Online Trials http://snipr.com/f8zs4 online trials? bias written all over this!	2009-04-05 00:27:51	9	Shamsha Damani	2
1052	1464448305	http://twitter.com/cccimit/status/1464448305	Methodological Challenges in Online Trials - JMIR http://tinyurl.com/daln86	2009-04-06 14:28:40	0	O Jalon	3
1052	0		Methodological Challenges in Online Trials - JMIR http://tinyurl.com/daln86	2009-04-06 14:28:40	0	O Jalon	3
1152	1465149571	http://twitter.com/jmedinternetres/status/1465149571	jmir.org: Health Professionals' Attitudes Towards Using a Web 2.0 Portal for Child and Adolescent Diabe.. http://tinyurl.com/cq8ukh	2009-04-06 16:35:04	7	J Med Internet Res	0
1152	1468402359	http://twitter.com/ha_twitty/status/1468402359	health Health Professionals&#8217; Attitudes Towards Using a Web 2.0 ... http://bit.ly/11144F	2009-04-07 04:26:59	1	Ha Roda	1
1157	1508996754	http://twitter.com/zorgbeheer/status/1508996754	DELI Infodemiology and Infoveillance: Framework for an Emerging Set of Public Health Informatics Methods to .. http://tinyurl.com/d53avg	2009-04-13 09:25:30	1	zorgbeheer	17
1157	1513906763	http://twitter.com/bacigalupe/status/1513906763	RT @eysenbach @markhawker developing methods to measure information and communication patterns on the web http://bit.ly/3PYN1E	2009-04-13 22:44:54	3	bacigalupe	17
1030	1543167834	http://twitter.com/bacigalupe/status/1543167834	Reading: Medicine 2.0: Social networking, collaboration, participation, apomediation, and openness http://www.jmir.org/2008/3/e22/	2009-04-17 12:08:02	3	bacigalupe	235
1023	1593160356	http://twitter.com/hyblis/status/1593160356	eHealth Trends in Europe 2005-2007: A Population-Based Survey JMIR http://bit.ly/F3Nl0	2009-04-23 06:52:00	9	Hyblis	157
1194	1601916061	http://twitter.com/jmedinternetres/status/1601916061	jmir.org: Adherence in Internet Interventions for Anxiety and Depression http://tinyurl.com/ctnz6r	2009-04-24 03:25:12	7	J Med Internet Res	0
1194	1602549880	http://twitter.com/flikq/status/1602549880	Adherence in Internet Interventions for Anxiety and Depression ... http://bit.ly/IptEJ	2009-04-24 06:14:55	7	Gavin Weeks	0
1194	0		Adherence in Internet Interventions for Anxiety and Depression ... http://bit.ly/IptEJ	2009-04-24 06:14:55	10	Gavin Weeks	0
1157	1630695656	http://twitter.com/hcolelewis/status/1630695656	Infodemiology: science of distribution &amp; determinants of info in electronic medium to inform public health and policy http://is.gd/uURf	2009-04-27 13:25:19	1	Heather Cole-Lewis	31
122	0	http://twitter.com/manyez/status/	RT @carlosrizo "What Internet Services Would Patients Like From Hospitals During an Epidemic? Lessons From the SARS " http://bit.ly/k61aT	2009-04-27 14:18:54	8	Miguel Angel MaÃƒÂ±ez	1363
1187	1648363094	http://twitter.com/jmedinternetres/status/1648363094	jmir.org: Acceptability of a Personally Controlled Health Record in a Community-Based Setting: Implicat.. http://tinyurl.com/cgoap4	2009-04-29 08:33:46	7	J Med Internet Res	0
1187	1648528524	http://twitter.com/eysenbach/status/1648528524	RT @JMedInternetRes: Acceptability of a Personally Controlled Health Record in a Community-Based Setting: Implic.. http://tinyurl.com/cgoap4	2009-04-29 09:00:20	8	Gunther Eysenbach	0
1187	1649511252	http://twitter.com/markomentor/status/1649511252	Acceptability of a Personally Controlled Health Record in a ...: A personal health record (PHR) is a digital Web.. http://bit.ly/Hq0yc	2009-04-29 11:04:32	8	Mark John O'Reardon	0
1187	1649595022	http://twitter.com/jayvance/status/1649595022	Personally Controlled Health Records In A Community-Based Setting: http://tinyurl.com/cw5fgb	2009-04-29 11:14:01	3	Jay Vance	0
122	1658817543	http://twitter.com/cdnorman/status/1658817543	The swine flu issue has me recalling a great article on #eHealth services in hospitals in SARS at http://www.jmir.org/2005/4/e46/HTML	2009-04-30 09:32:14	3	Cameron Norman	1366
122	1660224310	http://twitter.com/eysenbach/status/1660224310	RT @cdnorman: swine flu issue has me recalling a great article on #eHealth services in hospitals in SARS at http://www.jmir.org/2005/4/e46/	2009-04-30 12:10:35	8	Gunther Eysenbach	1366
122	1660266448	http://twitter.com/josephcafazzo/status/1660266448	RT @cdnorman: swine flu issue has me recalling a great article on #eHealth services in hospitals in SARS at http://www.jmir.org/2005/4/e46/	2009-04-30 12:15:13	0	Joseph Cafazzo	1366
122	0		RT @cdnorman: swine flu issue has me recalling a great article on #eHealth services in hospitals in SARS at http://www.jmir.org/2005/4/e46/	2009-04-30 12:15:13	0	Joseph Cafazzo	1366
1187	1661568012	http://twitter.com/ctcoco/status/1661568012	Acceptability of Personally Controlled Health Records in Community-Based Setting: Implications 4 Policy & Design #HIT http://twurl.nl/zv7ysr	2009-04-30 14:38:25	4	Colette Cote	1
122	1667272046	http://twitter.com/health20paris/status/1667272046	http://www.jmir.org/2005/4/e46/	2009-05-01 02:52:56	4	Denise Silber	1367
122	1667277062	http://twitter.com/health20paris/status/1667277062	What Internet Services Would Patients Like From Hospitals During an Epidemic? http://bit.ly/SOjBL	2009-05-01 02:54:08	4	Denise Silber	1367
1100	1671228564	http://twitter.com/lukegilliam/status/1671228564	Daily Text Messages Effective Weight Loss Tool http://www.jmir.org/2009/1/e1/HTML	2009-05-01 13:51:00	1	Luke Gilliam	108
1157	1686053406	http://twitter.com/kowalskibob/status/1686053406	Infodemiology and Infoveillance editorial in J Med Internet Res : http://www.jmir.org/2009/1/e11/HTML	2009-05-03 06:30:42	1	Bob Kowalski	37
1157	1686055057	http://twitter.com/kowalskibob/status/1686055057	Infodemiology and Infoveillance editorial in J Med Internet Res : http://tinyurl.com/c94ufh	2009-05-03 06:31:12	1	Bob Kowalski	37
122	1689747794	http://twitter.com/swisshealth20/status/1689747794	@Zorg20 you probably already have seen these lessons learned from SARS in Toronto in 2003 http://www.jmir.org/2005/4/e46/HTML	2009-05-03 17:02:30	1	Bart de Witte	1369
122	20960591770	http://twitter.com/game_antenna/status/20960591770	Ã£â‚¬ÂÃ£Æ’â€”Ã£Æ’Â¬Ã£â€šÂ¤Ã¦â€”Â¥Ã¨Â¨ËœÃ£â‚¬â€˜Xbox360Ã£â€šÂ½Ã£Æ’â€¢Ã£Æ’Ë†Ã£â‚¬Å½Ã£â€šÂ¹Ã£Æ’Ë†Ã£Æ’Â©Ã£â€šÂ¤Ã£â€šÂ¯Ã£â€šÂ¦Ã£â€šÂ£Ã£Æ’Æ’Ã£Æ’ÂÃ£Æ’Â¼Ã£â€šÂº Ã§â„¢Â½Ã©Å â‚¬Ã£ÂÂ®Ã§Â¿Â¼Ã£â‚¬Â http://bit.ly/b2XynD [Ã£ÂÂ¯Ã£ÂÂ¡Ã£ÂÂ¾Ã¨ÂµÂ·Ã§Â¨Â¿] #gantenna	2009-05-03 17:02:30	4	Bart de Witte	1369
591	1697968339	http://twitter.com/a_breath_away/status/1697968339	How Cancer Survivors Provide Support on Cancer-Related Internet Mailing Lists -&gt; http://www.jmir.org/2007/2/e12	2009-05-04 14:14:59	3	charleshuschle	721
1100	1713956133	http://twitter.com/markdunst/status/1713956133	Study using SMS for weight loss: There was only a 3% inc in weight loss compared to cntrl group, but satisfaction was 92% http://tr.im/kBFt	2009-05-06 00:58:52	1	Mark Dunst	113
1152	1727117429	http://twitter.com/zorgbeheer/status/1727117429	DELI Health Professionals' Attitudes Towards Using a Web 2.0 Portal for Child and Adolescent Diabetes Care: .. http://twurl.nl/jt637t	2009-05-07 09:43:12	1	zorgbeheer	31
1187	1753434179	http://twitter.com/healthvault/status/1753434179	Study to understand the acceptability, early impacts, policy &amp; design requirements of PCHRs in a community-based setting http://tr.im/kXny	2009-05-10 04:37:09	8	MicrosoftHealthVault	11
1100	1761499746	http://twitter.com/kjochr/status/1761499746	&quot;Tailored SMS messages are effective in promoting weight loss&quot; (http://www.jmir.org/2009/1/e1). We already knew that! :-) http://www.fitworks.no	2009-05-11 04:20:23	0	Christer KjÃƒÂ¸rsvik	118
1151	1765164415	http://twitter.com/anxietydepress/status/1765164415	Effectiveness of a Novel Integrative Online Treatment for ... http://bit.ly/9Ge11	2009-05-11 13:58:06	10	Dave Turo-Shields	0
1151	1766057585	http://twitter.com/anxietyrelief/status/1766057585	Effectiveness of a Novel Integrative Online Treatment for ... http://bit.ly/yKD3K	2009-05-11 15:40:25	3	Anxiety Help	0
1151	1766362096	http://twitter.com/jmedinternetres/status/1766362096	jmir.org: Effectiveness of a Novel Integrative Online Treatment for Depression (Deprexis): Randomized C.. http://tinyurl.com/q37lrc	2009-05-11 16:14:52	7	J Med Internet Res	0
1151	1766519695	http://twitter.com/eysenbach/status/1766519695	RT @JMedInternetRes: Effectiveness of a Novel Integrative Online Treatment for Depression (Deprexis): RCT http://tinyurl.com/q37lrc	2009-05-11 16:32:45	8	Gunther Eysenbach	0
1151	1766635518	http://twitter.com/berci/status/1766635518	RT <a>@eysenbach</a> <a>@JMedInternetRes</a>: Effectiveness of a Novel Integrative Online Treatment for Depression (Deprexis): http://tinyurl.com/q37lrc	2009-05-11 16:45:55	10	Bertalan MeskÃƒÂ³, MD	0
1151	1767011493	http://twitter.com/zorgbeheer/status/1767011493	DELI Effectiveness of a Novel Integrative Online Treatment for Depression (Deprexis): Randomized Controlled .. http://tinyurl.com/plzxhf	2009-05-11 17:28:34	1	zorgbeheer	0
1187	1769964957	http://twitter.com/cascadia/status/1769964957	Harvard Study - Acceptability of a Personally Controlled Health Record in a Community-Based Setting http://bit.ly/WUjzH	2009-05-11 23:21:28	10	Sherry Reynolds	12
1151	0	http://twitter.com/greggluhring/status/	Effectiveness of a Novel Integrative Online Treatment for ... http://tinyurl.com/plzxhf	2009-05-12 06:01:20	9	Gregg Luhring	1
962	1774249896	http://twitter.com/markhawker/status/1774249896	&quot;PatientsÃ¢â‚¬â„¢ Engagement With Ã¢â‚¬Å“Sweet TalkÃ¢â‚¬Â Ã¢â‚¬â€œ A Text Messaging Support System for Young People With Diabetes&quot; http://bit.ly/zx49j	2009-05-12 11:24:55	9	Mark Hawker	316
962	0	http://twitter.com/markhawker/status/	"PatientsÃ¢â‚¬â„¢ Engagement With Ã¢â‚¬Å“Sweet TalkÃ¢â‚¬Â Ã¢â‚¬â€œ A Text Messaging Support System for Young People With Diabetes" http://bit.ly/zx49j	2009-05-12 11:24:55	9	Mark Hawker	316
962	1774350846	http://twitter.com/skypen/status/1774350846	&quot;Sweet Talk Ã¢â‚¬â€œ A Text Messaging Support System for Young People With Diabetes&quot; (courtesy <a>@markhawker</a>): http://tr.im/l8PT	2009-05-12 11:35:57	9	Fabio Gratton	316
614	1774388935	http://twitter.com/markhawker/status/1774388935	"Design and Evaluation in eHealth: Challenges and Implications for an Interdisciplinary Field" http://bit.ly/uQqxQ	2009-05-12 11:40:04	9	Mark Hawker	716
614	0		"Design and Evaluation in eHealth: Challenges and Implications for an Interdisciplinary Field" http://bit.ly/uQqxQ	2009-05-12 11:40:04	10	Mark Hawker	716
962	0	http://twitter.com/shwen/status/	Cool mHealth stuff - RT @skypen: Sweet Talk Ã¢â‚¬â€œ A Txt Msg'ing Support System 4 Young Ppl w/ Diabetes (courtesy @markhawker): http://tr.im/l8PT	2009-05-12 11:42:39	10	Shwen Gwee	316
962	1778970132	http://twitter.com/skypen/status/1778970132	&quot;Sweet Talk Ã¢â‚¬â€œ A Text Messaging Support System for Young People With Diabetes&quot; (courtesy @markhawker): http://tr.im/l8PT	2009-05-12 18:30:33	9	Fabio Gratton	316
962	1778201374	http://twitter.com/skypen/status/1778201374	&quot;Sweet Talk Ã¢â‚¬â€œ A Text Messaging Support System for Young People With Diabetes&quot; (courtesy @markhawker): http://tr.im/l8PT	2009-05-12 18:30:33	10	Fabio Gratton	316
962	1778997528	http://twitter.com/dusanwriter/status/1778997528	RT @skypen Sweet Talk Ã¢â‚¬â€œ "A Text Messaging Support System for Young People With Diabetes" (courtesy @markhawker): http://tr.im/l8PT	2009-05-12 20:03:15	9	Dusan Writer	316
962	0		RT @skypen Sweet Talk Ã¢â‚¬â€œ "A Text Messaging Support System for Young People With Diabetes" (courtesy @markhawker): http://tr.im/l8PT	2009-05-12 20:03:15	10	Dusan Writer	316
1030	1779133881	http://twitter.com/chop_cbmi/status/1779133881	The social media aspects of PHR's http://www.jmir.org/2008/3/e22/	2009-05-12 20:18:57	0	CHOP CBMi	260
1151	1783388241	http://twitter.com/fisher_david/status/1783388241	Effectiveness of a Novel Integrative Online Treatment for Depression (Deprexis): Randomized Controlled Trial http://ow.ly/6BNr	2009-05-13 07:17:29	1	David Fisher	2
1138	1794056590	http://twitter.com/jmedinternetres/status/1794056590	jmir.org: Periodic Prompts and Reminders in Health Promotion and Health Behavior Interventions: Systema.. http://tinyurl.com/rx55vc	2009-05-14 07:50:01	7	J Med Internet Res	0
1138	1794485690	http://twitter.com/eysenbach/status/1794485690	RT @JMedInternetRes: jmir.org: Periodic Prompts and Reminders in Health Promotion and Health Behavior Interv... http://tinyurl.com/rx55vc	2009-05-14 08:55:24	8	Gunther Eysenbach	0
1138	1796185307	http://twitter.com/heartdiabetes/status/1796185307	Periodic Prompts and Reminders in Health Promotion and Health ...: Some interventions use personalization and ta.. http://tinyurl.com/qotuob	2009-05-14 12:01:20	1	Pain Relief Centres	0
1138	1796462346	http://twitter.com/protweetz/status/1796462346	Periodic Prompts and Reminders in Health Promotion and Health ... http://tinyurl.com/qotuob	2009-05-14 12:27:30	1	Daniel Tan	0
1138	1796445994	http://twitter.com/protweetz/status/1796445994	Periodic Prompts and Reminders in Health Promotion and Health ... http://tinyurl.com/qotuob	2009-05-14 12:27:30	1	Daniel Tan	0
1138	0	http://twitter.com/amyjohnson_/status/	Periodic Prompts and Reminders in Health Promotion and Health ... http://tinyurl.com/qotuob	2009-05-14 13:09:31	3	Amy Johnson	0
1138	1799238109	http://twitter.com/helpmediet/status/1799238109	Periodic Prompts and Reminders in Health Promotion and Health ...: Articles were included if periodic prompts we.. http://bit.ly/xV17p	2009-05-14 17:29:11	1	Abby Helmuth	0
1138	1799479050	http://twitter.com/happylosing/status/1799479050	Periodic Prompts and Reminders in Health Promotion and Health ... http://bit.ly/AG0Wy	2009-05-14 17:54:11	1	Margie	0
1138	1799591215	http://twitter.com/donreding/status/1799591215	Periodic Prompts and Reminders in Health Promotion and Health ... http://tinyurl.com/qotuob	2009-05-14 18:05:55	2	Donald A Reding	0
1138	1799985714	http://twitter.com/shortesttweets/status/1799985714	Periodic Prompts and Reminders in Health Promotion and Health ... http://bit.ly/TPpzv	2009-05-14 18:48:54	1	Trevin Keefe	0
1138	1800164628	http://twitter.com/jpaluseo/status/1800164628	Periodic Prompts and Reminders in Health Promotion and Health ... http://bit.ly/ppLdZ	2009-05-14 19:08:48	1	jpaluseo	0
1138	1808173721	http://twitter.com/pudliszek/status/1808173721	"Periodic Prompts and Reminders in Health Promotion and Health Behavior I"... seems to be an interesting review article http://bit.ly/L6wY6	2009-05-15 13:29:24	7	Ewa Dobrogowska	1
1138	1823750568	http://twitter.com/zanzzan/status/1823750568	RT @Pudliszek &quot;Periodic Prompts and Reminders in Health Promotion and Health Behavior I&quot;... interesting review article http://bit.ly/L6wY6	2009-05-17 01:52:13	10	Rick	3
1090	1861915615	http://twitter.com/bornk/status/1861915615	challenges to internet based survey research ... the surveymonkey cannot do it all. http://www.jmir.org/2008/4/e30/HTML	2009-05-20 14:20:03	1	karen b	216
1090	0		challenges to internet based survey research ... the surveymonkey cannot do it all. http://www.jmir.org/2008/4/e30/HTML	2009-05-20 14:20:03	0	bornk	216
1192	1884967970	http://twitter.com/jmedinternetres/status/1884967970	jmir.org: A Survey of Health-Related Activities on Second Life http://tinyurl.com/p3zg2o	2009-05-22 14:00:17	7	J Med Internet Res	0
1192	1884980699	http://twitter.com/eysenbach/status/1884980699	RT @JMedInternetRes: jmir.org: A Survey of Health-Related Activities on Second Life http://tinyurl.com/p3zg2o	2009-05-22 14:01:31	8	Gunther Eysenbach	0
1192	1885857924	http://twitter.com/mukemfor/status/1885857924	A Survey of Health-Related Activities on Second Life | Beard ... http://bit.ly/oxswT	2009-05-22 15:28:50	1	mukemfor	0
1192	1886153882	http://twitter.com/fairbear24/status/1886153882	reading article on second life for health information/patient education--first i've heard of this 'world' http://tinyurl.com/q85gwy	2009-05-22 15:58:08	1	Farrah Schwartz	0
1138	1886154890	http://twitter.com/hcolelewis/status/1886154890	New Systematic Review: Periodic Prompts and Reminders in Health Promotion and Health Behavior Intervention http://is.gd/CrqO	2009-05-22 15:58:14	1	Heather Cole-Lewis	8
1138	0		New Systematic Review: Periodic Prompts and Reminders in Health Promotion and Health Behavior Intervention http://is.gd/CrqO	2009-05-22 15:58:14	7	Heather Cole-Lewis	8
1192	1886209873	http://twitter.com/starpath/status/1886209873	@pfanderson Survey of Health related activities on SL RT @eysenbach http://bit.ly/3yRCG	2009-05-22 16:03:33	1	Dallas Knight	0
1192	1886819248	http://twitter.com/ictraining/status/1886819248	A Survey of Health-Related Activities on Second Life | Beard ... http://bit.ly/e4qAe	2009-05-22 17:05:46	1	IC Training	0
1192	1886850933	http://twitter.com/resuccessclub/status/1886850933	A Survey of Health-Related Activities on Second Life | Beard ... http://bit.ly/Jcwwb	2009-05-22 17:09:06	4	RE Success Club	0
1192	1886962600	http://twitter.com/workinginworld/status/1886962600	RT @bizopp1: A Survey of Health-Related Activities on Second Life http://tinyurl.com/q85gwy	2009-05-22 17:20:59	8	Amanda Linden	0
1192	1886992901	http://twitter.com/immdsh/status/1886992901	RT: @workinginworld: RT @bizopp1: A Survey of Health-Related Activities on Second Life http://tinyurl.com/q85gwy	2009-05-22 17:24:16	1	Sibylle Hermann	0
1192	1887042102	http://twitter.com/musingvirtual/status/1887042102	RT @workinginworld RT @bizopp1: A Survey of Health-Related Activities on Second Life http://tinyurl.com/q85gwy	2009-05-22 17:29:38	1	Katherine Mancuso	0
1192	1888280374	http://twitter.com/vugah/status/1888280374	A Survey of Health-Related Activities on Second Life | Beard ... http://bit.ly/oxswT	2009-05-22 19:56:03	1	vugah gwen	0
1192	1889802749	http://twitter.com/dailyhemo/status/1889802749	A Survey of Health-Related Activities on Second Life - http://www.jmir.org/2009/2/e17/	2009-05-22 22:56:32	1	DailyHemo	0
1192	1889952423	http://twitter.com/mczart1/status/1889952423	Here are the links to the article: HTML (open access): http://www.jmir.org/2009/2/e17/ If you are member you can get an pdf version	2009-05-22 23:14:01	0	Margaret Czart	0
1192	1889975286	http://twitter.com/pfanderson/status/1889975286	READING: A Survey of Health-Related Activities on Second Life http://ping.fm/z0oUC	2009-05-22 23:16:48	9	P. F. Anderson	0
1192	1890460517	http://twitter.com/ivorkovic/status/1890460517	A Survey of Health-Related Activities on Second Life - http://www.jmir.org/2009/2/e17	2009-05-23 00:11:54	3	Ivor Kovic	1
1192	1890774327	http://twitter.com/shawnta2231/status/1890774327	Reading: "A Survey of Health-Related Activities on Second Life | Beard | Journal of Medical Internet Research" ( http://bit.ly/80xEQ )	2009-05-23 00:57:48	0	Shawnta Clarence	1
1192	1891249205	http://twitter.com/catcassels/status/1891249205	A Survey of Health-Related Activities on Second Life | Beard ...: SL Healthy is an online wiki where people can .. http://bit.ly/MJI1Q	2009-05-23 02:18:53	1	Cat Cassels	1
1192	1891374195	http://twitter.com/tweeting4cash/status/1891374195	A Survey of Health-Related Activities on Second Life | Beard ... http://bit.ly/4pr4F	2009-05-23 02:43:42	1	Martin Hotz	1
1192	0	http://twitter.com/LDinSTL_Chimera/status/	Journal of Medical Internet Research - "A Survey of Health-Related Activities on Second Life" (via @rheyden) http://twurl.nl/bgx6ap	2009-05-23 03:12:03	5	Liz Dorland=Chimera	1
1192	1892000840	http://twitter.com/waldokanto/status/1892000840	RT @workinginworld: RT @bizopp1: A Survey of Health-Related Activities on Second Life http://tinyurl.com/q85gwy	2009-05-23 05:07:01	1	Valery Levacher	1
1192	1892504725	http://twitter.com/pudliszek/status/1892504725	A Survey of Health-Related Activities on Second Life http://bit.ly/j2x0N on JMIR	2009-05-23 07:18:07	7	Ewa Dobrogowska	1
1192	1892539732	http://twitter.com/marketing_alert/status/1892539732	"A Survey of Health-Related Activities on Second Life | Beard ..." http://tinyurl.com/q85gwy #marketing	2009-05-23 07:26:46	1	Top Marketing Alerts	1
1192	1892587490	http://twitter.com/ds_macs/status/1892587490	Studie gesundheitsrelevanter AktivitÃƒÂ¤ten in Second Life: patient education / awareness about health issues http://ow.ly/8Jjx	2009-05-23 07:38:12	8	Doris Schuppe	1
1192	1892686910	http://twitter.com/digicmb/status/1892686910	RT @Pudliszek: A Survey of Health-Related Activities on Second Life http://bit.ly/j2x0N on JMIR	2009-05-23 08:01:19	6	Guus van den Brekel	1
1192	1892698376	http://twitter.com/mans_man/status/1892698376	A Survey of Health-Related Activities on Second Life | Beard ... http://bit.ly/7RynG	2009-05-23 08:03:48	0	Brick Wall	1
1192	1894259229	http://twitter.com/ehealthgr/status/1894259229	Retweeting @Pudliszek: A Survey of Health-Related Activities on Second Life http://bit.ly/j2x0N on JMIR	2009-05-23 12:08:08	5	ehealthgr	1
1192	1896281118	http://twitter.com/zorgbeheer/status/1896281118	DELI Journal of Medical Internet Research http://tinyurl.com/q85gwy	2009-05-23 16:23:17	1	zorgbeheer	1
1192	1897378669	http://twitter.com/healthinfoislan/status/1897378669	A Survey of Health-Related Activities on Second Life: Conclusions: Studies show that behaviors from virtual worl.. http://tinyurl.com/q85gwy	2009-05-23 18:48:08	1	Namro Orman	1
1192	1903796232	http://twitter.com/vjaybyrne/status/1903796232	Reviewing good article on healthcare & virutal worlds #eHealth http://bit.ly/2ndHealth	2009-05-24 12:45:33	3	vJayByrne	2
1152	1907463995	http://twitter.com/zorgbeheer/status/1907463995	DELI Health Professionals' Attitudes Towards Using a Web 2.0 Portal for Child and Adolescent Diabetes Care: .. http://tinyurl.com/cwdk22	2009-05-24 20:25:02	1	zorgbeheer	48
1152	0		DELI Health Professionals' Attitudes Towards Using a Web 2.0 Portal for Child and Adolescent Diabetes Care: .. http://tinyurl.com/cwdk22	2009-05-24 20:25:02	8	zorgbeheer	48
1187	1907464630	http://twitter.com/zorgbeheer/status/1907464630	DELI Acceptability of a Personally Controlled Health Record in a Community-Based Setting: Implications for P.. http://tinyurl.com/cw5fgb	2009-05-24 20:25:07	1	zorgbeheer	25
1192	1912514841	http://twitter.com/rashford/status/1912514841	Excellent peer review article-A Survey of Health-Related Activities on Second Life-Journal of Medical Int Research http://tinyurl.com/qrdwj3	2009-05-25 10:02:06	7	Robin Ashford	3
1192	1912963368	http://twitter.com/drpam/status/1912963368	Metaverse Medicine: Benefits of health-related offerings on SL offer hope to consumers and providers http://www.jmir.org/2009/2/e17/	2009-05-25 10:59:01	0	Pam Yoder	3
1192	1913482800	http://twitter.com/lesliebeard/status/1913482800	published! http://www.jmir.org/2009/2/e17	2009-05-25 11:59:26	0	leslie beard	3
1192	1915339335	http://twitter.com/eysenbach/status/1915339335	congrats - good paper! RT @lesliebeard: published! http://www.jmir.org/2009/2/e17	2009-05-25 15:20:22	8	Gunther Eysenbach	3
1192	1915602126	http://twitter.com/zorg20/status/1915602126	@Berci seen : http://www.jmir.org/2009/2/e17 ?	2009-05-25 15:48:16	8	Lucien Engelen	3
1192	0	http://twitter.com/malburns/status/	"A Survey of Health-Related Activities on Second Life" http://bit.ly/1050nK	2009-05-25 16:27:10	10	Mal Burns	3
1192	1916029931	http://twitter.com/kizel/status/1916029931	RT @malburns "A Survey of Health-Related Activities on Second Life" http://bit.ly/1050nK	2009-05-25 16:33:34	1	Mark Kizelshteyn	3
1192	1916087996	http://twitter.com/berci/status/1916087996	RT @Zorg20: "seen : http://www.jmir.org/2009/2/e17 ?" Yes, thanks! I've been planning to write about it for the last 2 days.	2009-05-25 16:39:45	10	Bertalan MeskÃƒÂ³, MD	3
1192	1916135944	http://twitter.com/dusanwriter/status/1916135944	RT @malburns "A Survey of Health-Related Activities on Second Life" http://bit.ly/1050nK go U of T!!!	2009-05-25 16:44:48	9	Dusan Writer	3
1192	1916531999	http://twitter.com/jsanchezlugo/status/1916531999	RT @Dusanwriter: RT @malburns "A Survey of Health-Related Activities on Second Life" http://bit.ly/1050nK go U of T!!!	2009-05-25 17:27:10	1	Jose Sanchez-Lugo	3
1192	1918322757	http://twitter.com/shebamuturi/status/1918322757	Survey suggests that health-related activities in Second Life potentially impact real-life behaviors http://tr.im/mnxu	2009-05-25 20:55:34	1	Elisheba Muturi	3
1192	1918713014	http://twitter.com/ellen_marie/status/1918713014	Latest issue of JMIR contains: A Survey of Health-Related Activities on Second Life http://www.jmir.org/2009/2/e17/	2009-05-25 21:37:35	0	Ellen Marie Murphy	3
1192	1919059876	http://twitter.com/ginaschreck/status/1919059876	RT @ellen_marie: Latest issue of JMIR contains: A Survey of Health-Related Activities on Second Life http://www.jmir.org/2009/2/e17/	2009-05-25 22:13:55	9	Gina Schreck	3
1192	1920791143	http://twitter.com/konsynski/status/1920791143	Retweeting @Dusanwriter: RT @malburns &quot;A Survey of Health-Related Activities on Second Life&quot; http://bit.ly/1050nK go U of T!!!	2009-05-26 01:38:49	1	Benn Konsynski	4
1192	1920793780	http://twitter.com/sobworld/status/1920793780	Retweeting @Dusanwriter: RT @malburns &quot;A Survey of Health-Related Activities on Second Life&quot; http://bit.ly/1050nK go U of T!!!	2009-05-26 01:39:15	1	SOBWorld	4
1192	1921296928	http://twitter.com/fredgebhart/status/1921296928	Second Life is more than sex and virtual cheating. There's plenty of health education, too. http://tinyurl.com/qrdwj3	2009-05-26 03:07:35	1	Fred Gebhart	4
1192	1921823648	http://twitter.com/bordadoingles/status/1921823648	#MEDIA A Survey of Health-Related Activities on SECOND LIFE: http://twurl.nl/p2d043	2009-05-26 04:56:22	10	AndrÃƒÂ©iaAzevedoSoares	4
1192	1921929719	http://twitter.com/vrider/status/1921929719	@ranibaron Thanks bro for A Survey of Health-Related Activities on Second Life http://ping.fm/nCmZK #JMIR	2009-05-26 05:20:03	3	Hanan Gazit	4
1192	1923138018	http://twitter.com/iamse/status/1923138018	A Survey of Health-Related Activities on Second Life | Beard | Journal of Medical Internet Research http://ow.ly/8CLh	2009-05-26 08:55:05	1	IAMSE	4
1192	0	http://twitter.com/GaryPHayes/status/	A free, good paper on the medical metaverse Ã¢â‚¬Å“A Survey of Health-Related Activities on Second LifeÃ¢â‚¬Â http://www.jmir.org/2009/2/e17	2009-05-26 08:55:52	10	Gary Hayes	4
1192	1602549880	http://twitter.com/flikq/status/1602549880	A free, good paper on the medical metaverse Ã¢â‚¬Å“A Survey of Health-Related Activities on Second LifeÃ¢â‚¬Â http://www.jmir.org/2009/2/e17	2009-05-26 08:55:52	10	Gary Hayes	4
1192	1923440350	http://twitter.com/twerner1952/status/1923440350	Free online journal article listing 68 health-related sites in Second Life http://tinyurl.com/q85gwy	2009-05-26 09:32:42	0	Tom Werner	4
1192	0	http://twitter.com/anibalmastobiza/status/	A Survey of Health-Related Activities on Second Life http://www.jmir.org/2009/2/e17/	2009-05-26 09:35:05	10	Anibal M. Astobiza	4
1192	1923959891	http://twitter.com/ericaholt/status/1923959891	A Survey of Health-Related Activities on Second Life http://www.jmir.org/2009/2/e17/	2009-05-26 10:30:10	8	Erica Holt	4
1192	0	http://twitter.com/thkimmie/status/	Health Related Activities on Second Life http://www.jmir.org/2009/2/e17/	2009-05-26 12:31:25	0	thkimmie	4
1192	0	http://twitter.com/del_gaming/status/	A Survey of Health-Related Activities on Second Life | Beard | Journal of Medical Internet Research http://tinyurl.com/pc5guc	2009-05-26 15:30:32	4	del_gaming	4
1192	1927496504	http://twitter.com/ergotron/status/1927496504	RT @del_gaming A Survey of Health-Related Activities on Second Life | Beard | Journal of Medical Internet Research http://tinyurl.com/pc5guc	2009-05-26 16:18:16	1	Ergotron	4
1192	1931889128	http://twitter.com/saurili/status/1931889128	http://www.jmir.org/2009/2/e17 A Survey of Health-Related Activities on Second Life	2009-05-26 23:32:16	1	Suzanne Aurilio	4
1192	1939081168	http://twitter.com/digitalfemme/status/1939081168	Reading a Review in the Journal of Medical Internet Research, &quot;A Survey of Health-Related Activities on Second Life&quot;. http://bit.ly/siPul	2009-05-27 15:52:11	8	Carmen Villadar	5
1192	1939081133	http://twitter.com/digitalfemme/status/1939081133	Reading a Review in the Journal of Medical Internet Research, &quot;A Survey of Health-Related Activities on Second Life&quot;. http://bit.ly/siPul	2009-05-27 15:52:11	10	Carmen Villadar	5
1192	1959998789	http://twitter.com/princesshu/status/1959998789	A Survey of Health-Related Activities on Second Life. http://bit.ly/j2x0N	2009-05-29 10:15:12	3	princess	7
1047	1964607462	http://twitter.com/allthingsnoisy/status/1964607462	FaceBook for Scientists (finally, I was so lost!): http://www.jmir.org/2008/3/e24	2009-05-29 17:30:31	1	Jenda	289
1192	1976753229	http://twitter.com/rashford/status/1976753229	Journal of Medical Research names Healthinfo Island &amp; Karuna among top 15 medical locations in Second Life-Yes! http://tinyurl.com/q85gwy	2009-05-30 21:58:06	7	Robin Ashford	8
1192	0	http://twitter.com/rashford/status/	Journal of Medical Research names Healthinfo Island & Karuna among top 15 medical locations in Second Life-Yes! http://tinyurl.com/q85gwy	2009-05-30 21:58:06	7	Robin Ashford	8
1192	1978366507	http://twitter.com/jenaiamorane/status/1978366507	Thrilled to report the island I oversee in SL was named one of the top 15 medical locations in SL. Woot! http://www.jmir.org/2009/2/e17	2009-05-31 02:08:41	5	Jena Ball	9
1192	0	http://twitter.com/briellecoronet/status/	"Journal of Medical Research" names Healthinfo Island among top 15 medical locations in Second Life! http://www.jmir.org/2009/2/e17	2009-05-31 12:07:15	0	briellecoronet	9
1192	1981422704	http://twitter.com/briellecoronet/status/1981422704	&quot;Journal of Medical Research&quot; names Healthinfo Island among top 15 medical locations in Second Life! http://www.jmir.org/2009/2/e17	2009-05-31 12:07:15	0	briellecoronet	9
1192	1987898576	http://twitter.com/shannon_bohle/status/1987898576	Reading "A Survey of Health-Related Activities on Second Life": http://www.jmir.org/2009/2/e17	2009-06-01 00:11:29	0	Shannon Bohle	10
1157	2003502594	http://twitter.com/eqpaho/status/2003502594	Infodemiology and Infoveillance http://www.jmir.org/2009/1/e11/HTML	2009-06-02 09:39:05	6	PAHO/WHO	67
1157	2010013466	http://twitter.com/thehumanflu/status/2010013466	theHumanFlu.com:eqpaho: Infodemiology and Infoveillance http://www.jmir.org/2009/1/e11/HTML http://ow.ly/aGXF	2009-06-02 19:39:39	1	Swine Bird Avian Flu	67
1157	2010013803	http://twitter.com/912projects/status/2010013803	theHumanFlu.com:eqpaho: Infodemiology and Infoveillance http://www.jmir.org/2009/1/e11/HTML http://ow.ly/aGXG	2009-06-02 19:39:42	1	912 Project T-Shirts	67
1157	2012710020	http://twitter.com/ithorpe/status/2012710020	Interesting paper on Infodemiology and Infovaillance from JMIR http://bit.ly/I07aZ s/o should tell them abt @ushahidi and @instedd	2009-06-03 00:08:33	8	Ian Thorpe	68
1192	2018067014	http://twitter.com/gersteinlibrary/status/2018067014	A Survey of Health-Related Activities on Second Life: http://www.jmir.org/2009/2/e17 2/3 authors are affiliated with U of T!	2009-06-03 12:23:06	1	Gerstein Library UTL	12
1192	2023102444	http://twitter.com/ccvirtual/status/2023102444	Journal of Medical Internet Research: A Survey of Health-Related Activities on Second Life - http://tr.im/nlK2	2009-06-03 20:05:42	6	C. CULTURAL VIRTUAL	12
1102	2030414441	http://twitter.com/preferredfamily/status/2030414441	Predicting Successful Treatment Outcome of Web-Based Self-help for Problem Drinkers: http://ow.ly/b0H1	2009-06-04 11:20:27	4	Preferred Family HC	194
1102	20937691167	http://twitter.com/gizmodojapan/status/20937691167	Ã£â‚¬ÂÃ¦Å“â‚¬Ã¦â€“Â°Ã¨Â¨ËœÃ¤Âºâ€¹Ã£â‚¬â€˜Ã£â€šÂ¢Ã£Æ’Æ’Ã£Æ’â€”Ã£Æ’Â«Ã£â‚¬ÂÃ£ÂÂ¾Ã£â€šâ€šÃ£ÂÂªÃ£ÂÂiOSÃ£â€šâ€™Ã¦ÂÂ­Ã¨Â¼â€°Ã£Ââ„¢Ã£â€šâ€¹Ã£â‚¬Å’iTVÃ£â‚¬ÂÃ£â€šâ€™Ã§â„¢ÂºÃ¥Â£Â²Ã£ÂÂ¸Ã¯Â¼ÂÃ£â‚¬â‚¬1Ã¤Â¸â€¡Ã¥â€ â€ Ã£â€šâ€™Ã¥Ë†â€¡Ã£â€šâ€¹Ã¤Â½Å½Ã¤Â¾Â¡Ã¦Â Â¼Ã£ÂÂ Ã£â€šË†Ã¯Â½Å¾ http://bit.ly/cZZMOD #gizjp	2009-06-04 11:20:27	0	preferredfamily	194
1102	0		Predicting Successful Treatment Outcome of Web-Based Self-help for Problem Drinkers: http://ow.ly/b0H1	2009-06-04 11:20:27	9	Preferred Family HC	194
1192	2063656204	http://twitter.com/frans/status/2063656204	RT @CathyLAnderson: Article on the health field related uses of Second Life http://bit.ly/siPul	2009-06-07 06:33:09	2	Frans	16
1192	2063662616	http://twitter.com/ccvirtual/status/2063662616	RT @Frans: RT @CathyLAnderson: Article on the health field related uses of Second Life http://bit.ly/siPul	2009-06-07 06:34:43	6	C. CULTURAL VIRTUAL	16
1192	2063785736	http://twitter.com/firstlink/status/2063785736	RT @CathyLAnderson: Article on the health field related uses of Second Life http://bit.ly/siPul	2009-06-07 07:04:04	6	First Link	16
1192	2063785792	http://twitter.com/mikiburgess/status/2063785792	RT @CathyLAnderson: Article on the health field related uses of Second Life http://bit.ly/siPul	2009-06-07 07:04:04	1	Miki Burgess	16
1056	2076928484	http://twitter.com/zkmohammed/status/2076928484	Good journal article on Medicine 2.0 http://bit.ly/9E7si &quot;Medicine 2.0 will have a large impact on all areas of medical practice.&quot;	2009-06-08 11:08:34	0	Zaheer Mohammed	306
1035	2093169510	http://twitter.com/uwimedlib/status/2093169510	Using the Internet for Health-Related Activities: Findings From a National Probability Sample | Atkinson | Journal of... http://shar.es/fnE8	2009-06-09 15:11:34	1	Med Library UWI	109
1035	0		Using the Internet for Health-Related Activities: Findings From a National Probability Sample | Atkinson | Journal of... http://shar.es/fnE8	2009-06-09 15:11:34	1	UWI Mona Med Library	109
1056	2108203723	http://twitter.com/amcunningham/status/2108203723	@drcolinmitchell authors other work http://www.jmir.org/2008/3/e23/	2009-06-10 16:54:22	8	AnneMarie Cunningham	308
1192	2124658345	http://twitter.com/saltzberg/status/2124658345	A Survey of Health-Related Activities on Second Life http://bit.ly/13AZYg #hcsm	2009-06-11 20:53:40	2	Stephanie DeBoer	20
1192	2125622705	http://twitter.com/meredithgould/status/2125622705	RT @saltzberg: A Survey of Health-Related Activities on Second Life http://bit.ly/13AZYg #hcsm	2009-06-11 22:17:14	3	MeredithGould	20
591	2131617730	http://twitter.com/a_breath_away/status/2131617730	How Cancer Survivors Provide Support on Cancer-Related Internet Mailing Lists | Meier | Journal of Medical Internet R... http://shar.es/gAsb	2009-06-12 10:17:15	3	charleshuschle	760
591	0		How Cancer Survivors Provide Support on Cancer-Related Internet Mailing Lists | Meier | Journal of Medical Internet R... http://shar.es/gAsb	2009-06-12 10:17:15	9	charleshuschle	760
1051	2164707713	http://twitter.com/zorgbeheer/status/2164707713	DELI Versatile, Immersive, Creative and Dynamic Virtual 3-D Healthcare Learning Environments: A Review of th.. http://tinyurl.com/dho2tv	2009-06-14 08:48:30	1	zorgbeheer	286
1192	2180222436	http://twitter.com/sherry9779/status/2180222436	Study of health-related activities and health care services provided within Second Life http://bit.ly/j2x0N	2009-06-15 13:10:30	1	Sherry Hall	24
1187	2181195539	http://twitter.com/staticnrg/status/2181195539	@amcunningham @doc_rob This is recent: http://www.jmir.org/2009/2/e14	2009-06-15 14:29:55	2	Robin	47
1143	2194120322	http://twitter.com/jmedinternetres/status/2194120322	jmir.org: Older Patients&#8217; Enthusiasm to Use Electronic Mail to Communicate With Their Physicians:.. http://tinyurl.com/mw5nyv	2009-06-16 12:22:16	7	J Med Internet Res	0
1143	2197013579	http://twitter.com/pudliszek/status/2197013579	Older PatientsÃ¢â‚¬â„¢ Enthusiasm to Use Electronic Mail to Communicate With Their Physicians: Cross-Sectional Survey by JMIR http://bit.ly/u2rIY	2009-06-16 16:13:36	7	Ewa Dobrogowska	0
1143	2197207566	http://twitter.com/enableot/status/2197207566	@Pudliszek Older PatientsÃ¢â‚¬â„¢ Enthusiasm to Use Electronic Mail to Communicate With Their Physicians: http://bit.ly/u2rIY	2009-06-16 16:29:03	1	Claire Hayward	0
1143	2197336952	http://twitter.com/bakeeneitje/status/2197336952	Older PatientsÃ¢â‚¬â„¢ Enthusiasm to Use Electronic Mail to Communicate With Their Physicians: Cross-Sectional Survey http://tinyurl.com/myx6wd	2009-06-16 16:39:10	3	Marcel Heldoorn	0
1192	2200465310	http://twitter.com/zorgbeheer/status/2200465310	DELI A Survey of Health-Related Activities on Second Life | Beard | Journal of Medical Internet Research http://tinyurl.com/qrdwj3	2009-06-16 21:56:18	1	zorgbeheer	25
1192	0		DELI A Survey of Health-Related Activities on Second Life | Beard | Journal of Medical Internet Research http://tinyurl.com/qrdwj3	2009-06-16 21:56:18	7	zorgbeheer	25
1143	2205270964	http://twitter.com/eysenbach/status/2205270964	Older patients enthusiastic about e-mails to, from doctors http://bit.ly/8SHdv http://bit.ly/1rOWgs http://bit.ly/3I3HWd	2009-06-17 07:22:01	8	Gunther Eysenbach	1
1143	2206118022	http://twitter.com/shelia_cotten/status/2206118022	RT@eysenbachOlder patients enthusiastic about e-mails to, from doctors http://bit.ly/8SHdv http://bit.ly/1rOWgs http://bit.ly/3I3HWd	2009-06-17 09:02:02	1	Shelia Cotten	1
1058	2226900916	http://twitter.com/jmedinternetres/status/2226900916	jmir.org: Measuring the Impact of a Moving Target: Towards a Dynamic Framework for Evaluating Collabora.. http://tinyurl.com/kpum8y	2009-06-18 15:31:42	7	J Med Internet Res	0
1058	2227325626	http://twitter.com/pudliszek/status/2227325626	It seems to be an interesting article, which was published in JMIR recently: http://www.jmir.org/2009/2/e20	2009-06-18 16:03:25	7	Ewa Dobrogowska	0
1058	0		Measuring the Impact of a Moving Target: Towards a Dynamic ... http://tinyurl.com/mcbe87	2009-06-18 18:38:08	0	TweetDiscovered	0
1058	2229367894	http://twitter.com/tweetdiscovered/status/2229367894	Measuring the Impact of a Moving Target: Towards a Dynamic ... http://tinyurl.com/mcbe87	2009-06-18 18:38:08	9	Ben Shoemate	0
1058	2229537395	http://twitter.com/eysenbach/status/2229537395	RT @JMedInternetRes: Measuring the Impact of a Moving Target: Evaluating "Web 2.0"... http://tinyurl.com/kpum8y	2009-06-18 18:51:44	8	Gunther Eysenbach	0
1058	2229719425	http://twitter.com/ictip/status/2229719425	ictip002: Measuring the Impact of a Moving Target: Towards a Dynamic ...: Background: Website evaluatio.. http://tinyurl.com/mcbe87	2009-06-18 19:06:39	1	Internet Marketing	0
1058	2229811238	http://twitter.com/jonver0123/status/2229811238	Measuring the Impact of a Moving Target: Towards a Dynamic ... http://bit.ly/4fS3Rd	2009-06-18 19:14:22	1	Jonver Nortez	0
1058	2230400304	http://twitter.com/bloggerkhan/status/2230400304	Measuring the Impact of a Moving Target: Towards a Dynamic ...: With the emergence of collaborative, adaptive, a.. http://bit.ly/FNF0E	2009-06-18 20:03:35	10	Najeeullah Khan	0
1058	2236314636	http://twitter.com/ovariancancers/status/2236314636	Ã¢â€ â€™_Ã¢â€ â€™ Measuring the Impact of a Moving Target-Interactive Technologies - text mssg etc ( http://bit.ly/OI4nx )	2009-06-19 06:23:31	1	ovariancancers	1
1192	2253088433	http://twitter.com/pfanderson/status/2253088433	@rashford Thanks! BTW have you seen this? http://www.jmir.org/2009/2/e17 article on SL health by new folk	2009-06-20 10:33:46	9	P. F. Anderson	29
833	2254670445	http://twitter.com/agouveia/status/2254670445	@mfrancopt A simple start in #eHealth http://tinyurl.com/lkw3yd :)	2009-06-20 13:06:18	4	Alexandre Gouveia Ã¯Â£Â¿	2924
833	2267374548	http://twitter.com/imedicine/status/2267374548	#eHealth &quot;What is e-health?&quot; http://bit.ly/cLFMz	2009-06-21 13:04:28	0	P. Peteinatos	2925
1157	2284859441	http://twitter.com/gripenet/status/2284859441	InformaÃƒÂ§ÃƒÂ£o, epidemiologia e Internet: &quot;infodemiologia.&quot; Uma nova abordagem para a saÃƒÂºde pÃƒÂºblica. http://www.jmir.org/2009/1/e11	2009-06-22 17:24:23	5	Gripenet Tweets	87
1148	2291005163	http://twitter.com/jmedinternetres/status/2291005163	jmir.org: Rural eHealth Nutrition Education for Limited-Income Families: An Iterative and User-Centered.. http://tinyurl.com/nzzym8	2009-06-23 02:00:46	7	J Med Internet Res	0
1148	2296108273	http://twitter.com/susannahfox/status/2296108273	RT @JMedInternetRes Rural eHealth Nutrition Education for Limited-Income Families http://tinyurl.com/nzzym8	2009-06-23 11:46:36	10	SusannahFox	0
1148	2297805959	http://twitter.com/shelia_cotten/status/2297805959	RT@SusannahFoxRT @JMedInternetRes Rural eHealth Nutrition Education for Limited-Income Families http://tinyurl.com/nzzym8	2009-06-23 13:53:45	1	Shelia Cotten	0
110	2311810481	http://twitter.com/eqpaho/status/2311810481	What Is eHealth http://www.jmir.org/2005/1/e1/	2009-06-24 11:36:39	6	PAHO/WHO	1581
1153	2312449103	http://twitter.com/jmedinternetres/status/2312449103	jmir.org: Content and Frequency of Writing on Diabetes Bulletin Boards: Does Race Make a Difference? http://tinyurl.com/naqjxo	2009-06-24 12:23:37	7	J Med Internet Res	0
110	2312634009	http://twitter.com/thehumanflu/status/2312634009	theHumanFlu.com:eqpaho: What Is eHealth http://www.jmir.org/2005/1/e1/ http://ow.ly/15G2EU	2009-06-24 12:37:16	1	Swine Bird Avian Flu	1581
110	2312634216	http://twitter.com/912projects/status/2312634216	theHumanFlu.com:eqpaho: What Is eHealth http://www.jmir.org/2005/1/e1/ http://ow.ly/15G2EV	2009-06-24 12:37:17	1	912 Project T-Shirts	1581
1153	2312734517	http://twitter.com/eysenbach/status/2312734517	RT @JMedInternetRes Content and Frequency of Writing on Diabetes Bulletin Boards: Does Race Make a Difference? http://tinyurl.com/naqjxo	2009-06-24 12:44:42	8	Gunther Eysenbach	0
1153	2314422377	http://twitter.com/dlove03/status/2314422377	Content and Frequency of Writing on Diabetes Bulletin Boards: Does ...: The workshop consisted of weekly educati.. http://tinyurl.com/lfo3kj	2009-06-24 14:50:00	1	Derrick Love	0
1153	2317316089	http://twitter.com/dlove03/status/2317316089	Content and Frequency of Writing on Diabetes Bulletin Boards: Does ...: The workshop consisted of weekly educati.. http://tinyurl.com/lfo3kj	2009-06-24 14:50:00	8	Derrick Love	0
1153	2319464302	http://twitter.com/jonver0123/status/2319464302	Content and Frequency of Writing on Diabetes Bulletin Boards: Does ... http://bit.ly/dOAti	2009-06-24 21:25:15	1	Jonver Nortez	0
1153	2320443517	http://twitter.com/articlesmiths/status/2320443517	Content and Frequency of Writing on Diabetes Bulletin Boards: Does ... http://bit.ly/ZApno	2009-06-24 22:42:17	0	Loloy Diango	0
1153	0		Content and Frequency of Writing on Diabetes Bulletin Boards: Does ... http://bit.ly/ZApno	2009-06-24 22:42:17	0	Articlesmiths	0
1157	2343459529	http://twitter.com/cdnorman/status/2343459529	The BS wave in the twitter and blogosphere has me recalling a great paper on infodemiology by @eysenbach in JMIR : http://tr.im/pQXf	2009-06-26 09:09:57	3	Cameron Norman	91
1172	2346711880	http://twitter.com/jmedinternetres/status/2346711880	jmir.org: Use of Non-Assigned Smoking Cessation Programs Among Participants of a Web-Based Randomized C.. http://tinyurl.com/mfqo4b	2009-06-26 13:15:34	7	J Med Internet Res	0
1172	0		jmir.org: Use of Non-Assigned Smoking Cessation Programs Among Participants of a Web-Based Randomized C.. http://tinyurl.com/mfqo4b	2009-06-26 13:15:34	10	J Med Internet Res	0
1148	2444212720	http://twitter.com/janette_h/status/2444212720	Rural e-health nutrition education: helped by user-centric web designs, may lower obesity, esp for the rural poor http://biturl.cc/tw	2009-07-02 18:13:05	0	Janette H	9
1187	2449929107	http://twitter.com/sevinfo/status/2449929107	Personally Controlled Health Record - rept from Children's Hosp/Harvard (J Med Internet Res) http://www.jmir.org/2009/2/e14	2009-07-03 01:45:31	4	Sarah Vogel	65
1157	2456021299	http://twitter.com/sarang/status/2456021299	Infodemiology and Infoveillance http://www.jmir.org/2009/1/e11/	2009-07-03 12:26:56	0	Ã¥â€˜â€˜Ã¦Â°â€”Ã¦â€Â¾Ã¥Â±Â	98
1157	0		Infodemiology and Infoveillance http://www.jmir.org/2009/1/e11/	2009-07-03 12:26:56	0	sarang	98
1100	2501408954	http://twitter.com/glatterfitness/status/2501408954	@jameshloving no one is. I am writing it myself. This study inspired me to do it: http://www.jmir.org/2009/1/e1/	2009-07-06 15:08:28	0	Michael Glatter	174
506	2554425775	http://twitter.com/cdnorman/status/2554425775	Lots happening at #hpss09. This morning started off with my presentation on #ehealth literacy and some of my research: http://tr.im/rBzu	2009-07-09 14:30:49	3	Cameron Norman	1119
1056	2645547810	http://twitter.com/sharon370/status/2645547810	@jackbullion will you be discussing health 2.0 or medicine 2.0 in your class? http://www.jmir.org/2008/3/e23/	2009-07-15 00:17:44	6	Sharon Palchak	343
1058	2736996740	http://twitter.com/markhawker/status/2736996740	O'Grady et al. (2009) &quot;Measuring Impact of a Moving Target: Towards a Dynamic Framework for Evaluating...&quot; http://bit.ly/sKiLC	2009-07-20 07:04:24	9	Mark Hawker	32
1058	20981328983	http://twitter.com/mimouna/status/20981328983	RT @Sonia_72: Tiens,la Tunisie reste ÃƒÂ©pargnÃƒÂ©e. Pourquoi? RT @florencedesruol La carte du monde des pays sans #MacDonald&#39;s http://is.gd/eewXc	2009-07-20 07:04:24	10	Mark Hawker	32
435	2737270178	http://twitter.com/markhawker/status/2737270178	That one was from Gibbons (2005) &quot;A Historical Overview of Health Disparities and the Potential of eHealth Solutions&quot; http://bit.ly/12vn6d	2009-07-20 07:35:16	9	Mark Hawker	1385
435	0		That one was from Gibbons (2005) &quot;A Historical Overview of Health Disparities and the Potential of eHealth Solutions&quot; http://bit.ly/12vn6d	2009-07-20 07:35:16	10	Mark Hawker	1385
1148	2744619824	http://twitter.com/eqpaho/status/2744619824	Rural eHealth Nutrition Education http://www.jmir.org/2009/2/e21/HTML	2009-07-20 16:10:48	6	PAHO/WHO	27
1148	0		Acho que vou pedir emprego na Revista Nua: http://bit.ly/cCmX6v #NSFW	2009-07-20 16:10:48	0	eqpaho	27
1123	2781258707	http://twitter.com/eysenbach/status/2781258707	RT @JMedInternetRes: Text Mining and Natural Language Processing Approaches for Automatic Categorization of Lay Re.. http://bit.ly/cJ9cl	2009-07-22 13:13:32	8	Gunther Eysenbach	0
1123	2798452769	http://twitter.com/datapeddler/status/2798452769	Text Mining and Natural Language Processing Approaches for ... http://bit.ly/cg1Uv	2009-07-23 10:00:53	1	DataPeddler.com	1
1123	0		Text Mining and Natural Language Processing Approaches for ... http://bit.ly/cg1Uv	2009-07-23 10:00:53	8	DataPeddler.com	1
1142	2798959658	http://twitter.com/eysenbach/status/2798959658	RT @JMedInternetRes: Potential Benefits and Harms of a Peer Support Social Network Service on the Internet for Peo.. http://bit.ly/kBpit	2009-07-23 10:33:32	8	Gunther Eysenbach	0
1142	2815997681	http://twitter.com/tweetstephanie/status/2815997681	Potential Benefits and Harms of a Peer Support Social Network ...: Potential Benefits and Harms of a Peer Suppor.. http://bit.ly/PBSdR	2009-07-24 05:48:18	1	Stephanie Freyman	1
1142	2816215836	http://twitter.com/getpaidtoday/status/2816215836	Potential Benefits and Harms of a Peer Support Social Network ...: Potential Benefits and Harms of a Peer Suppor.. http://bit.ly/Gd16y	2009-07-24 06:14:15	4	Ashley Scott	1
1142	2816856877	http://twitter.com/twitb4u/status/2816856877	Potential Benefits and Harms of a Peer Support Social Network ...: Potential Benefits and Harms of a Peer Suppor.. http://bit.ly/ymW5c	2009-07-24 07:27:08	1	Compare Electronics	1
1142	2816879988	http://twitter.com/pudliszek/status/2816879988	Potential Benefits and Harms of a Peer Support SNS on the Internet for People With Depressive Tendencies: http://bit.ly/OYSsv via JMIR	2009-07-24 07:29:41	7	Ewa Dobrogowska	1
1142	2816899371	http://twitter.com/bigtwittweet/status/2816899371	Potential Benefits and Harms of a Peer Support Social Network ...: Potential Benefits and Harms of a Peer Suppor.. http://bit.ly/peEMT	2009-07-24 07:31:35	4	Big Fella	1
1142	2816974298	http://twitter.com/wpchatter/status/2816974298	Potential Benefits and Harms of a Peer Support Social Network ... http://bit.ly/Td8bZ	2009-07-24 07:39:32	1	Wendy Picco	1
1142	2817378932	http://twitter.com/shaidle/status/2817378932	Potential Benefits and Harms of a Peer Support Social Network ...: Potential Benefits and Harms of a Peer Suppor.. http://bit.ly/vd2uZ	2009-07-24 08:18:43	1	Shane Haidle	1
1142	0		Potential Benefits and Harms of a Peer Support Social Network ...: Potential Benefits and Harms of a Peer Suppor.. http://bit.ly/vd2uZ	2009-07-24 08:18:43	2	Shane Haidle	1
1134	2821750577	http://twitter.com/greggluhring/status/2821750577	A Brief Web-Based Screening Questionnaire for Common Mental ... http://bit.ly/122wzN	2009-07-24 12:58:22	9	Gregg Luhring	0
1134	2821794508	http://twitter.com/3wdesigngroup/status/2821794508	http://3wdesign.com/ A Brief Web-Based Screening Questionnaire for Common Mental ... http://bit.ly/122wzN	2009-07-24 13:00:45	1	B 'n G Luhring	0
1134	2822729804	http://twitter.com/cleveland129/status/2822729804	A Brief Web-Based Screening Questionnaire for Common Mental ... http://bit.ly/h7Bpl	2009-07-24 13:53:06	0	andrew washington	0
1134	2825306654	http://twitter.com/lifetimesuccess/status/2825306654	A Brief Web-Based Screening Questionnaire for Common Mental ... http://bit.ly/rr1Lj	2009-07-24 16:29:58	0	Tony Lee	0
1134	2826448977	http://twitter.com/panicsgone/status/2826448977	A Brief Web-Based Screening Questionnaire for Common Mental ... http://bit.ly/132MvL	2009-07-24 17:38:58	0	Susan Poe	0
1134	0		A Brief Web-Based Screening Questionnaire for Common Mental ... http://bit.ly/132MvL	2009-07-24 17:38:58	0	Susan Poe	0
1192	2862184194	http://twitter.com/goldenskye/status/2862184194	Reading: &quot;A Survey of Health-Related Activities on Second Life | Beard | Journal of Medical Internet Research&quot; (http://twitthis.com/4hl5c2)	2009-07-26 21:28:28	2	goldenskye	65
962	2869076448	http://twitter.com/deniseaube/status/2869076448	RT @markhawker: &quot;Patients&#39; Engagement With &quot;Sweet Talk&quot; Ã¢â‚¬â€œ Text Messaging Support System for Young People With Diabetes&quot; http://bit.ly/37Gnip	2009-07-27 07:49:17	1	Denise Aube	392
962	20937691167	http://twitter.com/gizmodojapan/status/20937691167	RT @markhawker: &quot;Patients&#39; Engagement With &quot;Sweet Talk&quot; Ã¢â‚¬â€œ Text Messaging Support System for Young People With Diabetes&quot; http://bit.ly/37Gnip	2009-07-27 07:49:17	0	deniseaube	392
962	20677434552	http://twitter.com/shake1728/status/20677434552	RT @markhawker: &quot;Patients' Engagement With &quot;Sweet Talk&quot; Ã¢â‚¬â€œ Text Messaging Support System for Young People With Diabetes&quot; http://bit.ly/37Gnip	2009-07-27 07:49:17	0	deniseaube	392
1084	2870186364	http://twitter.com/jmedinternetres/status/2870186364	jmir.org: Associations of Leisure-Time Internet and Computer Use With Overweight and Obesity, Physical .. http://bit.ly/LJahu	2009-07-27 09:31:04	7	J Med Internet Res	0
1084	0		jmir.org: Associations of Leisure-Time Internet and Computer Use With Overweight and Obesity, Physical .. http://bit.ly/LJahu	2009-07-27 09:31:04	10	J Med Internet Res	0
1084	2870210228	http://twitter.com/eysenbach/status/2870210228	The problem with web-based weight loss interventions: Web use is a sedentary activity and may make you fat - JMIR study: http://bit.ly/LJahu	2009-07-27 09:32:54	8	Gunther Eysenbach	0
1084	2870267197	http://twitter.com/dr_kdyer/status/2870267197	May need to limit computer time. RT @JMedInternetRes Leisure-Time Internet and Computer Use -&gt; Overweight and Obesity http://bit.ly/LJahu	2009-07-27 09:37:19	1	Dr. Dyer Comfortdoc	0
1084	2872471908	http://twitter.com/organizedwisdom/status/2872471908	RT @DrVes No surprise:Adults with high leisure-time Internet and computer use were more likely to be overweight or obese http://bit.ly/raMd9	2009-07-27 12:05:23	6	OrganizedWisdom	0
1192	2905608057	http://twitter.com/annskonn/status/2905608057	Reading &quot;A Survey of Health-Related Activities on Second Life&quot; in Journal of Medical Internet Research: http://bit.ly/siPul	2009-07-29 02:50:16	1	Anne-Gry Skonnord	68
1139	2916495568	http://twitter.com/ehealthinnovate/status/2916495568	Feasibility and Effectiveness of Online Physical Activity Advice Based on a Personal Activity Monitor: RCT http://tinyurl.com/ndues9	2009-07-29 16:41:49	0	Dr. eHealthstein	0
1139	2917220853	http://twitter.com/dadeau/status/2917220853	Feasibility and Effectiveness of Online Physical Activity Advice ...: 1991 update. Sports Med 1991 Jun;11(6):358.. http://bit.ly/198x6l	2009-07-29 17:25:53	1	Michael Waldheim	0
1139	2925951633	http://twitter.com/nicmadeline/status/2925951633	Feasibility and Effectiveness of Online Physical Activity Advice ...: This study investigated the feasibility an.. http://bit.ly/2Kq4vh	2009-07-30 02:40:10	0	nicholas madeline	1
1139	2926164605	http://twitter.com/greggluhring/status/2926164605	Feasibility and Effectiveness of Online Physical Activity Advice ... http://bit.ly/2Kq4vh	2009-07-30 03:01:34	9	Gregg Luhring	1
1139	2926854546	http://twitter.com/mlchawaii/status/2926854546	Feasibility and Effectiveness of Online Physical Activity Advice ... http://bit.ly/RxzYS	2009-07-30 04:13:40	1	Mona Clemons	1
1139	2927771503	http://twitter.com/cashflowbiz/status/2927771503	Feasibility and Effectiveness of Online Physical Activity Advice ... http://bit.ly/eVtu7	2009-07-30 05:59:19	1	Stanley Tsoumas	1
1183	2928857072	http://twitter.com/jmedinternetres/status/2928857072	jmir.org: Nationwide Implementation of Hello World: A Dutch Email-Based Health Promotion Program for Pr.. http://bit.ly/V6BHE	2009-07-30 08:02:07	7	J Med Internet Res	0
1222	2949516801	http://twitter.com/eysenbach/status/2949516801	US National Cancer Institute scrutinizes online cancer risk calculators for pts- results published in JMIR today: http://bit.ly/rH5sO	2009-07-31 07:28:15	8	Gunther Eysenbach	0
1222	2949545383	http://twitter.com/jmedinternetres/status/2949545383	jmir.org: What Is My Cancer Risk? How Internet-Based Cancer Risk Assessment Tools Communicate Individua.. http://bit.ly/ql2VI	2009-07-31 07:31:20	7	J Med Internet Res	0
1192	2950074473	http://twitter.com/yuriquintana/status/2950074473	JMIR Research Study: A Survey of Health-Related Activities on Second Life http://www.jmir.org/2009/2/e17/	2009-07-31 08:23:16	1	Yuri Quintana	70
1222	2953068243	http://twitter.com/eyeonfda/status/2953068243	How Internet-Based Cancer Risk Assessment Tools Communicate Individualized Risk Estimates to the Public - http://bit.ly/rH5sO	2009-07-31 11:42:46	10	eyeonfda	0
1222	0		How Internet-Based Cancer Risk Assessment Tools Communicate Individualized Risk Estimates to the Public - http://bit.ly/rH5sO	2009-07-31 11:42:46	10	eyeonfda	0
1051	3103742425	http://twitter.com/agouveia/status/3103742425	Very interesting: (JMIR) Versatile, Immersive, Creative and Dynamic Virtual 3-D Healthcare Learning Environments http://tinyurl.com/dho2tv	2009-08-03 09:08:45	4	Alexandre Gouveia Ã¯Â£Â¿	336
1084	3104591660	http://twitter.com/ajhodges/status/3104591660	Study says spending a lot of time on the comp makes you fat http://www.jmir.org/2009/3/e28/ Did we really need a study to confirm that?	2009-08-03 10:11:48	0	Andrew Hodges	7
1221	3124119748	http://twitter.com/jmedinternetres/status/3124119748	jmir.org: Mobile and Fixed Computer Use by Doctors and Nurses on Hospital Wards: Multi-method Study on .. http://bit.ly/15pbH9	2009-08-04 09:32:32	7	J Med Internet Res	0
1221	0		jmir.org: Mobile and Fixed Computer Use by Doctors and Nurses on Hospital Wards: Multi-method Study on .. http://bit.ly/15pbH9	2009-08-04 09:32:32	10	J Med Internet Res	0
1221	3124129354	http://twitter.com/eysenbach/status/3124129354	RT @JMedInternetRes: Mobile and Fixed Computer Use by Doctors and Nurses on Hospital Wards: Multi-method Study on .. http://bit.ly/15pbH9	2009-08-04 09:33:13	8	Gunther Eysenbach	0
1221	3124854509	http://twitter.com/susannahfox/status/3124854509	For a start @flupianez RT @JMedInternetRes Mobile and Fixed Computer Use by Doctors and Nurses on Hospital Wards http://bit.ly/15pbH9	2009-08-04 10:22:06	10	SusannahFox	0
1221	3125416644	http://twitter.com/eyeonfda/status/3125416644	JIMR - Mobile and Fixed Computer Use by Doctors and Nurses on Hospital Wards http://bit.ly/ETSRH	2009-08-04 10:57:03	10	eyeonfda	0
1221	3127752886	http://twitter.com/ehealthinnovate/status/3127752886	Mobile and Fixed Computer: Multi-method Study on the Relationships Between Clinician Role, Task, and Device Choice http://tinyurl.com/maqzr6	2009-08-04 13:13:36	0	Dr. eHealthstein	0
1164	3178644196	http://twitter.com/jmedinternetres/status/3178644196	PatientsÃ¢â‚¬â„¢ Attitudes Toward Electronic Health Information Exchange: Qualitative Study http://bit.ly/NM3XS	2009-08-07 10:57:28	7	J Med Internet Res	1
1164	3178644192	http://twitter.com/eysenbach/status/3178644192	PatientsÃ¢â‚¬â„¢ Attitudes Toward Electronic Health Information Exchange: Qualitative Study http://bit.ly/NM3XS	2009-08-07 10:57:28	8	Gunther Eysenbach	1
1164	3178690331	http://twitter.com/dougsalz/status/3178690331	RT @JMedInternetRes: PatientsÃ¢â‚¬â„¢ Attitudes Toward Electronic Health Information Exchange: Qualitative Study http://bit.ly/NM3XS	2009-08-07 11:01:01	1	Doug Salzwedel	1
1164	3182557000	http://twitter.com/jmedinternetres/status/3182557000	jmir.org: PatientsÃ¢â‚¬â„¢ Attitudes Toward Electronic Health Information Exchange: Qualitative Study http://bit.ly/OugN2	2009-08-07 16:01:23	7	J Med Internet Res	1
1164	3190745743	http://twitter.com/omowizard/status/3190745743	PatientsÃ¢â‚¬â„¢ Attitudes Toward Electronic Health Information Exchange: Qualitative Study http://bit.ly/1ku01p	2009-08-08 03:50:50	1	Heather Leslie	2
1221	3205594165	http://twitter.com/mydrg/status/3205594165	Mobile and Fixed Computer Use by Doctors and Nurses on Hospital Wards http://is.gd/28ZA1	2009-08-09 05:58:27	2	B. SommerhÃƒÂ¤user	5
1164	3214284272	http://twitter.com/hide_takata/status/3214284272	PatientsÃ¢â‚¬â„¢ Attitudes Toward Electronic Health Information Exchange: Qualitative Study: Background: In many .. http://bit.ly/TMra6	2009-08-09 17:57:04	0	hide_takata	3
1142	3223815847	http://twitter.com/madpsych/status/3223815847	Research on potential benefits and harms of Internet peer support groups for depression: http://www.jmir.org/2009/3/e29/HTML	2009-08-10 07:58:12	0	Madalyn M.	18
1166	3225292387	http://twitter.com/jmedinternetres/status/3225292387	jmir.org: Ability to Generate Patient Registries Among Practices With and Without Electronic Health Rec.. http://bit.ly/RQF1S	2009-08-10 10:02:43	7	J Med Internet Res	0
1166	3225487592	http://twitter.com/marieeved/status/3225487592	RT @JMedInternetRes:Ability to Generate Patient Registries Among Practices With and Without Electronic Health Rec.. http://bit.ly/RQF1S	2009-08-10 10:16:03	1	Marie-Eve Drolet	0
1164	3225912975	http://twitter.com/pudliszek/status/3225912975	PatientsÃ¢â‚¬â„¢ Attitudes Toward Electronic Health Information Exchange: Qualitative Study via JMIR http://www.jmir.org/2009/3/e30	2009-08-10 10:44:55	7	Ewa Dobrogowska	4
1166	3226321439	http://twitter.com/ehealthinnovate/status/3226321439	Ability to Generate Patient Registries Among Practices With and Without Electronic Health Records http://tinyurl.com/m9hlss	2009-08-10 11:10:55	0	Dr. eHealthstein	0
1142	3226924599	http://twitter.com/drkkolmes/status/3226924599	RT @MadPsych Research on potential benefits and harms of Internet peer support groups for depression: http://snurl.com/pl8n8	2009-08-10 11:49:02	8	Dr. Keely Kolmes	18
1166	3226996051	http://twitter.com/hide_takata/status/3226996051	Ability to Generate Patient Registries Among Practices With and Without Electronic Health Records: Background: T.. http://bit.ly/97qby	2009-08-10 11:53:30	0	hide_takata	0
1142	3227370966	http://twitter.com/skepticscepter/status/3227370966	@MadPsych Research on potential benefits and harms of Internet peer support groups for depression: http://snurl.com/pl8n8	2009-08-10 12:16:05	0	Carlos	18
1166	3230252887	http://twitter.com/twittarmate/status/3230252887	Ability to Generate Patient Registries Among Practices With and ... http://bit.ly/VWx14	2009-08-10 15:08:41	1	Aaron	0
1142	3235940163	http://twitter.com/therapyonline/status/3235940163	Potential Benefits and Harms of a Peer Support Social Network Service on the Internet for People With Depressive.. http://bit.ly/a8FwX	2009-08-10 20:46:03	9	DeeAnna Merz Nagel	18
1142	3236109084	http://twitter.com/agouveia/status/3236109084	RT @TherapyOnline Benefits/Harms of Peer Support Social Netw. Service on Internet for People With Depressive... http://bit.ly/a8FwX	2009-08-10 20:55:34	4	Alexandre Gouveia Ã¯Â£Â¿	18
1142	3239895894	http://twitter.com/karenzgoda/status/3239895894	RT @TherapyOnline #socialwork Potential Benefits and Harms of a Peer Support Social Network Service on the Internet... http://bit.ly/a8FwX	2009-08-11 00:35:17	1	Karen Zgoda	19
1166	3244274617	http://twitter.com/medicity/status/3244274617	Study: Ability to Generate Patient Registries Among Practices With and Without #EHR http://bit.ly/ScyYv	2009-08-11 08:12:18	0	Medicity	1
1166	3244571304	http://twitter.com/advanceforhim/status/3244571304	Study: EHRs helpful when building patient registries http://ow.ly/jFnC	2009-08-11 08:40:11	1	ADVANCEforHIM	1
1166	0		Study: EHRs helpful when building patient registries http://ow.ly/jFnC	2009-08-11 08:40:11	4	ADVANCEforHIM	1
1053	3245899003	http://twitter.com/zorgbeheer/status/3245899003	DELI Social Uses of Personal Health Information Within PatientsLikeMe, an Online Patient Community: What Can.. http://bit.ly/7Q6Tv	2009-08-11 10:19:40	1	zorgbeheer	441
1248	3247050945	http://twitter.com/jmedinternetres/status/3247050945	jmir.org: Test-Retest Reliability of Web-Based Retrospective Self-Report of Tobacco Exposure and Risk http://bit.ly/mxZh8	2009-08-11 11:32:15	7	J Med Internet Res	0
1248	3249506208	http://twitter.com/hide_takata/status/3249506208	Test-Retest Reliability of Web-Based Retrospective Self-Report of Tobacco Exposure and Risk: Background: Retrosp.. http://bit.ly/24Urgg	2009-08-11 13:59:01	0	hide_takata	0
1248	0		Test-Retest Reliability of Web-Based Retrospective Self-Report of Tobacco Exposure and Risk: Background: Retrosp.. http://bit.ly/24Urgg	2009-08-11 13:59:01	0	hide_takata	0
116	3251116900	http://twitter.com/ehana/status/3251116900	Interesting paper suggesting that some web-based health care interventions are more effective than non-web-based ones http://bit.ly/YYbz5	2009-08-11 16:02:06	0	eHana LLC	1735
116	0		Interesting paper suggesting that some web-based health care interventions are more effective than non-web-based ones http://bit.ly/YYbz5	2009-08-11 16:02:06	0	eHana LLC	1735
1252	3362212269	http://twitter.com/jmedinternetres/status/3362212269	jmir.org: Effect of Home-Based Telemonitoring Using Mobile Phone Technology on the Outcome of Heart Fai.. http://bit.ly/u2kWm	2009-08-17 10:31:31	7	J Med Internet Res	0
1252	3362855057	http://twitter.com/medicine20/status/3362855057	RT @JMedInternetRes: Effect of Home-Based Telemonitoring Using Mobile Phone Technology on the Outcome of Heart Fai.. http://bit.ly/u2kWm	2009-08-17 11:13:23	1	Medicine2.0 Organizr	0
1252	3364281809	http://twitter.com/letstalkjobs/status/3364281809	Effect of Home-Based Telemonitoring Using Mobile Phone Technology ... http://bit.ly/4BbRsn	2009-08-17 12:39:39	4	Let's Talk Jobs	0
1252	3364287260	http://twitter.com/medicineandman/status/3364287260	Telemonitoring using mobile phones may reduce frequency and duration of heart failure hospitalizations http://bit.ly/RIsI5	2009-08-17 12:39:58	1	Medicine and Man	0
1252	3364299518	http://twitter.com/mavrikmoney/status/3364299518	Effect of Home-Based Telemonitoring Using Mobile Phone Technology ... http://bit.ly/LeKUi	2009-08-17 12:40:38	1	Damian	0
1252	3364913821	http://twitter.com/tetsana/status/3364913821	Effect of Home-Based Telemonitoring Using Mobile Phone Technology ... http://bit.ly/oO33M	2009-08-17 13:15:44	0	Tetsana Enterprise	0
1252	3365227503	http://twitter.com/marketingguruz/status/3365227503	Effect of Home-Based Telemonitoring Using Mobile Phone Technology ... http://bit.ly/zAArC	2009-08-17 13:33:58	0	henry ezell	0
1252	3367353770	http://twitter.com/wpchatter/status/3367353770	Effect of Home-Based Telemonitoring Using Mobile Phone Technology ...: Effect of Home-Based Telemonitoring Using.. http://bit.ly/zAArC	2009-08-17 15:40:25	1	Wendy Picco	0
1252	3367773659	http://twitter.com/dcp511/status/3367773659	Effect of Home-Based Telemonitoring Using Mobile Phone Technology ...: Objective: The goal of the MOBIle TELemon.. http://cli.gs/y4sEu	2009-08-17 16:03:28	0	Kevin Dunsford	0
1252	3367789324	http://twitter.com/bsc47/status/3367789324	Effect of Home-Based Telemonitoring Using Mobile Phone Technology ... http://bit.ly/4lu0Oo	2009-08-17 16:04:20	0	Bonnie C.	0
1252	3367903880	http://twitter.com/clintonboyles/status/3367903880	Effect of Home-Based Telemonitoring Using Mobile Phone Technology ... http://bit.ly/2awK5	2009-08-17 16:10:40	1	Clinton Boyles	0
1252	3368313982	http://twitter.com/themoneymagnet/status/3368313982	Effect of Home-Based Telemonitoring Using Mobile Phone Technology ... http://bit.ly/XjWbk	2009-08-17 16:33:11	0	Jason B	0
1252	3368579288	http://twitter.com/anextrabuck/status/3368579288	Effect of Home-Based Telemonitoring Using Mobile Phone Technology ...: Objective: The goal of the MOBIle TELemon.. http://cli.gs/z2AYg	2009-08-17 16:47:53	0	joan smith	0
1252	3368802216	http://twitter.com/3wdesigngroup/status/3368802216	http://3wdesign.com/ Effect of Home-Based Telemonitoring Using Mobile Phone Technology ... http://bit.ly/zAArC	2009-08-17 17:00:17	1	B 'n G Luhring	0
1252	3368944604	http://twitter.com/thedotfactor/status/3368944604	RT @3WDesignGroup: http://3wdesign.com/ Effect of Home-Based Telemonitoring Using Mobile Phone Technology ... http://bit.ly/zAArC	2009-08-17 17:08:05	1	Kristian Moon	0
1252	3368944962	http://twitter.com/demetriperdikis/status/3368944962	Effect of Home-Based Telemonitoring Using Mobile Phone Technology ... http://bit.ly/4hWnBq	2009-08-17 17:08:06	3	Demetrios Perdikis	0
1252	3369050888	http://twitter.com/hide_takata/status/3369050888	Effect of Home-Based Telemonitoring Using Mobile Phone Technology on the Outcome of Heart Failure Patients After.. http://bit.ly/zAArC	2009-08-17 17:14:08	0	hide_takata	0
1252	3369513417	http://twitter.com/cleveland129/status/3369513417	Effect of Home-Based Telemonitoring Using Mobile Phone Technology ... http://bit.ly/CtyIr	2009-08-17 17:40:44	0	andrew washington	0
1252	3379178380	http://twitter.com/escardio/status/3379178380	Effect of Home-Based Telemonitoring Using Mobile Phone Technology on the Outcome of HF Patients... http://tinyurl.com/od2qoa	2009-08-18 04:19:00	1	European Cardiology	1
1252	3379919065	http://twitter.com/markomanka/status/3379919065	RT @escardio Effect of Home-Based Telemonitoring Using Mobile Phone Technology on the Outcome of HF Patients... http://tinyurl.com/od2qoa	2009-08-18 05:44:18	1	Marco Manca	1
1252	3381768204	http://twitter.com/practicefusion/status/3381768204	Home-based telemonitoring w/mobile phones helps heart failure patients...if they can figure out how to use 'em ... http://tinyurl.com/qpbs36	2009-08-18 08:47:41	1	Practice Fusion	1
1058	3393151847	http://twitter.com/ogradylaura/status/3393151847	RT @docuticker: Evaluating eHealth Interventions: The Need for Continuous Systemic Evaluation http://bit.ly/x2RAh, see http://bit.ly/sKiLC	2009-08-18 19:17:34	0	Laura O'Grady	61
1097	3537051611	http://twitter.com/benatgeo/status/3537051611	New JMIR article supports role of credibility elements in online user experience for HC outcomes- http://tr.im/x4xk #hcmktg #hcsm	2009-08-25 11:52:15	4	benatgeo	0
1097	3537220812	http://twitter.com/jmedinternetres/status/3537220812	jmir.org: The Effect of Credibility-Related Design Cues on Responses to a Web-Based Message About the B.. http://bit.ly/1j7wIW	2009-08-25 12:01:23	7	J Med Internet Res	0
1097	3537354719	http://twitter.com/pedroluisgs/status/3537354719	RT @JMedInternetRes The Effect of Credibility-Related Design Cues on Responses to a Web-Based Message About the B.. http://bit.ly/1j7wIW	2009-08-25 12:08:38	0	Pedro L. GonzÃƒÂ¡lez	0
1097	3538022932	http://twitter.com/hide_takata/status/3538022932	The Effect of Credibility-Related Design Cues on Responses to a Web-Based Message About the Breast Cancer Risks .. http://bit.ly/FbwjN	2009-08-25 12:44:23	0	hide_takata	0
1097	0		The Effect of Credibility-Related Design Cues on Responses to a Web-Based Message About the Breast Cancer Risks .. http://bit.ly/FbwjN	2009-08-25 12:44:23	0	hide_takata	0
1097	3550006831	http://twitter.com/healthybyte/status/3550006831	RT @benatgeo New JMIR article supports role of credibility elements in online user experience for HC outcomes- http://tr.im/x4xk #hcmkt ...	2009-08-25 23:51:46	0	healthybyte @ MEDgle	0
1097	3551862651	http://twitter.com/nedra/status/3551862651	RT @eysenbach @benatgeo: New JMIR article supports role of credibility elements in online user experience for HC outcomes- http://tr.im/x4xk	2009-08-26 02:42:10	10	Nedra Weinreich	1
1086	3557588041	http://twitter.com/eysenbach/status/3557588041	New JMIR study points to potential biases in web-based studies: Women, elderly, high-income grps more likely to enrol http://bit.ly/HrBr6	2009-08-26 10:54:46	8	Gunther Eysenbach	0
1086	3557727865	http://twitter.com/jmedinternetres/status/3557727865	jmir.org: Recruitment to a Randomized Web-Based Nutritional Intervention Trial: Characteristics of Part.. http://bit.ly/QjdZ7	2009-08-26 11:02:14	7	J Med Internet Res	0
1086	3557885175	http://twitter.com/bornk/status/3557885175	@eysenbach RT JMIR study on potential biases in web-based studies: Women, elderly, high-income grps more likely to enrol http://bit.ly/HrBr6	2009-08-26 11:10:49	1	karen b	0
1086	3575777119	http://twitter.com/ericajohn1/status/3575777119	Recruitment to a Randomized Web-Based Nutritional Intervention ...: An incentive combination was used based on r.. http://bit.ly/13A7Uw	2009-08-27 04:43:38	0	Erica	1
1086	3575780442	http://twitter.com/trudyshull/status/3575780442	Recruitment to a Randomized Web-Based Nutritional Intervention ...: An incentive combination was used based on r.. http://bit.ly/13A7Uw	2009-08-27 04:44:01	0	Trudy shull	1
1086	0		Recruitment to a Randomized Web-Based Nutritional Intervention ...: An incentive combination was used based on r.. http://bit.ly/13A7Uw	2009-08-27 04:44:01	0	Trudy shull	1
1086	3575917881	http://twitter.com/agel4ky/status/3575917881	Recruitment to a Randomized Web-Based Nutritional Intervention ... http://bit.ly/6jAb3	2009-08-27 04:58:21	1	Tim Kaelin	1
1086	3579769626	http://twitter.com/jameskirk11/status/3579769626	Recruitment to a Randomized Web-Based Nutritional Intervention ... http://bit.ly/YspUX	2009-08-27 10:14:50	1	JAMES KIRK	1
1086	3579817728	http://twitter.com/megahealthcoach/status/3579817728	Recruitment to a Randomized Web-Based Nutritional Intervention ... http://bit.ly/ijP3H	2009-08-27 10:17:31	1	Trevor Hoskisson	1
1086	3581204706	http://twitter.com/healthtoheart/status/3581204706	@HealthtoHeart Recruitment to a Randomized Web-Based Nutritional Intervention ...: Recru.. http://bit.ly/GUDAM Please RT	2009-08-27 11:31:55	0	Health to Heart	1
1187	3600650777	http://twitter.com/ehealth_sasch/status/3600650777	Eysenbach is one of the leading p(c)hr researchers... see paper on its acceptability http://www.jmir.org/2009/2/e14	2009-08-28 07:17:56	1	alex schachinger	121
1187	3600669814	http://twitter.com/ehealth_sasch/status/3600669814	Eysenbach is one of the leading p(c)hr researchers... see paper on its acceptability http://www.jmir.org/2009/2/e14 #hcsmeu	2009-08-28 07:19:43	1	alex schachinger	121
1164	3604279478	http://twitter.com/humanizinghipaa/status/3604279478	http://bit.ly/1ku01p. Study: Patient attitudes regarding HIE.	2009-08-28 11:11:52	0	HumanizingHIPAA	22
1035	3684521421	http://twitter.com/hyblis/status/3684521421	Using the Internet for Health-Related Activities: Findings From a National Probability Sample http://is.gd/2KODx	2009-09-01 04:03:26	9	Hyblis	193
1157	3721873164	http://twitter.com/jsperber/status/3721873164	I just learned a new word I may be using a lot in the future: Infodemiology. http://bit.ly/cURUn	2009-09-02 19:46:33	1	Jodi Sperber	159
1223	3758913639	http://twitter.com/jmedinternetres/status/3758913639	jmir.org: An Internet Tool for Creation of Cancer Survivorship Care Plans for Survivors and Health Care.. http://bit.ly/1F9BBK	2009-09-04 11:31:40	7	J Med Internet Res	0
1223	3759649998	http://twitter.com/eysenbach/status/3759649998	RT @JMedInternetRes An Internet Tool for Creation of Cancer Survivorship Care Plans for Survivors and Health Care.. http://bit.ly/1F9BBK	2009-09-04 12:09:36	8	Gunther Eysenbach	0
1223	3760233284	http://twitter.com/dr_kdyer/status/3760233284	RT @JMedInternetRes An Internet Tool for Creation of Cancer Survivorship Care Plans for Survivors and Health Care http://bit.ly/1F9BBK jmir	2009-09-04 12:39:43	1	Dr. Dyer Comfortdoc	0
1223	3767959417	http://twitter.com/robertublack/status/3767959417	An Internet Tool for Creation of Cancer Survivorship Care Plans ...: An Internet Tool for Creation of Cancer Sur.. http://ad.vu/v2sx	2009-09-04 19:24:25	0	Robert D. Blackman	0
1223	3768065645	http://twitter.com/3wdesigngroup/status/3768065645	http://3wdesign.com/ An Internet Tool for Creation of Cancer Survivorship Care Plans ... http://bit.ly/TlNlr	2009-09-04 19:30:19	1	B 'n G Luhring	0
1223	3768307392	http://twitter.com/wyligbyulman/status/3768307392	An Internet Tool for Creation of Cancer Survivorship Care Plans ...: An Internet Tool for Creation of Cancer Sur.. http://bit.ly/TlNlr	2009-09-04 19:44:01	0	wyligby.Ulman	0
1223	3768334801	http://twitter.com/johnsstein/status/3768334801	An Internet Tool for Creation of Cancer Survivorship Care Plans ...: An Internet Tool for Creation of Cancer Sur.. http://bit.ly/TlNlr	2009-09-04 19:45:34	0	john.stein	0
1223	3769095007	http://twitter.com/nicmadeline/status/3769095007	An Internet Tool for Creation of Cancer Survivorship Care Plans ...: An Internet Tool for Creation of Cancer Sur.. http://bit.ly/TlNlr	2009-09-04 20:28:30	0	nicholas madeline	0
1223	3769737950	http://twitter.com/3wdesignmedia/status/3769737950	Reading: An Internet Tool for Creation of Cancer Survivorship Care Plans ... http://bit.ly/TlNlr	2009-09-04 21:04:14	1	Barb-Gregg Luhring	0
1223	3771134124	http://twitter.com/sdotslim/status/3771134124	An Internet Tool for Creation of Cancer Survivorship Care Plans ... http://bit.ly/TlNlr	2009-09-04 22:21:30	1	Maurice T Judkins	0
1223	3771220387	http://twitter.com/hampton_678/status/3771220387	An Internet Tool for Creation of Cancer Survivorship Care Plans ...: An Internet Tool for Creation of Cancer Sur.. http://bit.ly/TlNlr	2009-09-04 22:26:21	0	hampton.hampton	0
1223	3771367853	http://twitter.com/abbottaldred/status/3771367853	An Internet Tool for Creation of Cancer Survivorship Care Plans ...: An Internet Tool for Creation of Cancer Sur.. http://bit.ly/TlNlr	2009-09-04 22:34:37	0	abbottaldred	0
1223	3771446256	http://twitter.com/hemorhoidshaman/status/3771446256	An Internet Tool for Creation of Cancer Survivorship Care Plans ... http://bit.ly/TlNlr	2009-09-04 22:39:05	1	KingOfShaman	0
1223	3775696497	http://twitter.com/feedbacktools/status/3775696497	An Internet Tool for Creation of Cancer Survivorship Care Plans ... http://bit.ly/TlNlr	2009-09-05 04:05:44	0	Yancey Thomas	1
1223	3778727118	http://twitter.com/pinkadvocate/status/3778727118	An Internet Tool for Creation of Cancer Survivorship Care Plans ... http://tinyurl.com/mvjqt8	2009-09-05 09:44:28	1	Jay Adams	1
1157	3868235483	http://twitter.com/smockstweets/status/3868235483	I am really intrigued about the new field of &quot;infodemiology!&quot; Check out this article http://www.jmir.org/2009/1/e11	2009-09-09 14:13:25	0	Jennifer	166
1157	3888423314	http://twitter.com/eysenbach/status/3888423314	RT @smockstweets: I am really intrigued about the new field of &quot;infodemiology!&quot; Check out this article http://www.jmir.org/2009/1/e11	2009-09-10 10:41:47	8	Gunther Eysenbach	167
1157	3888495530	http://twitter.com/epatientdave/status/3888495530	RT @smockstweets: Really intrigued about new field of &quot;infodemiology&quot; http://bit.ly/cURUn	2009-09-10 10:45:36	10	Dave deBronkart	167
1157	3888773866	http://twitter.com/janicemccallum/status/3888773866	RT @ePatientDave: RT @smockstweets: Really intrigued about new field of &quot;infodemiology&quot; http://bit.ly/cURUn &lt;Yup, like the term too&gt;	2009-09-10 11:00:07	1	Janice McCallum	167
1157	3888864904	http://twitter.com/bornk/status/3888864904	RT @ePatientDave RT @smockstweets: Really intrigued about new field of &quot;infodemiology&quot; http://bit.ly/cURUn	2009-09-10 11:04:35	1	karen b	167
1157	3889120381	http://twitter.com/dotwonder/status/3889120381	RT @ePatientDave: RT @smockstweets: Really intrigued about new field of &quot;infodemiology&quot; http://bit.ly/cURUn	2009-09-10 11:17:30	1	Liz Melby	167
1157	3890215238	http://twitter.com/ericrumsey/status/3890215238	RT @janicemccallum RT @ePatientDave RT @smockstweets Really intrigued about new field of &quot;infodemiology&quot; http://bit.ly/cURUn	2009-09-10 12:11:23	10	Eric Rumsey	167
1157	3890328983	http://twitter.com/cwterry/status/3890328983	RT @janicemccallum: RT @ePatientDave: Really intrigued about new field of &quot;infodemiology&quot; http://bit.ly/cURUn &lt; Queries are data!	2009-09-10 12:16:59	0	Charlie Terry	167
1164	4011561680	http://twitter.com/bacigalupe/status/4011561680	Patients attitudes towards Electronic Health Information Exchange http://www.jmir.org/2009/3/e30/HTML	2009-09-15 15:39:48	3	bacigalupe	40
1164	0		Patients attitudes towards Electronic Health Information Exchange http://www.jmir.org/2009/3/e30/HTML	2009-09-15 15:39:48	0	bacigalupe	40
1143	4011711631	http://twitter.com/bacigalupe/status/4011711631	Survey: Older PatientsÃ¢â‚¬â„¢ Enthusiasm to Use Email to Communicate with their Physicians http://www.jmir.org/2009/2/e18/HTML	2009-09-15 15:46:41	3	bacigalupe	91
1143	4011723172	http://twitter.com/berci/status/4011723172	RT @bacigalupe: Survey: Older PatientsÃ¢â‚¬â„¢ Enthusiasm to Use Email to Communicate with their Physicians http://www.jmir.org/2009/2/e18/HTML	2009-09-15 15:47:13	10	Bertalan MeskÃƒÂ³, MD	91
1221	4028168999	http://twitter.com/aatpnews/status/4028168999	Study in Journal of Internet Medical Research - Relationships Between Clinician Role or Task, and Device Choice. http://tinyurl.com/mvjjvl	2009-09-16 08:39:42	0	AATP	43
1143	4028288796	http://twitter.com/medicfurby/status/4028288796	Older PatientsÃ¢â‚¬â„¢ Enthusiasm to Use Electronic Mail to Communicate With Their Physicians: Cross-Sectional Survey http://twurl.nl/1wz2zg	2009-09-16 08:47:37	1	robert furberg	92
1157	4030024680	http://twitter.com/susannahfox/status/4030024680	Love the term #infodemiology (thanks @janicemccallum @ericrumsey and of course @eysenbach http://www.jmir.org/2009/1/e11 )	2009-09-16 10:27:25	10	SusannahFox	173
1157	4030057300	http://twitter.com/nancyshute/status/4030057300	RT @SusannahFox: Love the term #infodemiology (thanks @janicemccallum @ericrumsey and of course @eysenbach http://www.jmir.org/2009/1/e11 )	2009-09-16 10:29:07	8	Nancy Shute	173
1157	4030064162	http://twitter.com/shamsha/status/4030064162	RT @SusannahFox: Love the term #infodemiology (thanks @janicemccallum @ericrumsey and of course @eysenbach http://www.jmir.org/2009/1/e11 )	2009-09-16 10:29:28	9	Shamsha Damani	173
1157	4032612891	http://twitter.com/evidencematters/status/4032612891	Discussion of Infodemiology and Infoveillance for public health/policy- a framework for the internet http://tr.im/ySbs h/t @SusannahFox	2009-09-16 12:33:45	8	Evidence Matters	173
1157	4053623846	http://twitter.com/seergenius/status/4053623846	Eysenbach on Infodemiology http://tinyurl.com/d53avg. Think epidemiology but networked.	2009-09-17 09:15:42	0	Myrna E. Morales	174
1157	4083308492	http://twitter.com/digiphile/status/4083308492	Word of the week, via @SusannahFox: "infodemiology" http://www.jmir.org/2009/1/e11 Search @janicemccallum @ericrumsey & @eysenbach on bkgrd	2009-09-18 13:19:19	10	Alex Howard	175
1157	4084052667	http://twitter.com/janicemccallum/status/4084052667	RT @digiphile: Word of week @SusannahFox: &quot;infodemiology&quot; http://www.jmir.org/2009/1/e11 @janicemccallum @ericrumsey &amp; @eysenbach on bkgrd	2009-09-18 13:54:28	1	Janice McCallum	175
110	4084796233	http://twitter.com/dougsalz/status/4084796233	RT @shamsha: Link to e-health article: http://www.jmir.org/2005/1/e1/ (What is e-health: A systematic review of published defintions)	2009-09-18 14:30:14	1	Doug Salzwedel	1667
1157	4174274916	http://twitter.com/futuredocs/status/4174274916	"infodemiology" refers to monitoring of activity on internet to track a disease #MSW http://bit.ly/cURUn	2009-09-22 11:33:14	9	Vinny Arora	179
1157	4174363120	http://twitter.com/kennylinafp/status/4174363120	RT @FutureDocs - &quot;infodemiology&quot; refers to monitoring of activity on internet to track a disease #MSW http://bit.ly/cURUn	2009-09-22 11:37:09	0	Kenny Lin, MD	179
1157	4174646799	http://twitter.com/philbaumann/status/4174646799	RT @FutureDocs: &quot;infodemiology&quot; refers to monitoring of activity on internet to track a disease #MSW http://bit.ly/cURUn	2009-09-22 11:50:06	10	Phil Baumann	179
1157	4175357377	http://twitter.com/shannonohern/status/4175357377	RT @FutureDocs: &quot;infodemiology&quot; refers to monitoring of activity on internet to track a disease #MSW http://bit.ly/cURUn	2009-09-22 12:21:23	0	Shannon O'Hern	179
1223	4350055940	http://twitter.com/abodowd/status/4350055940	RT@JMedInternetRes jmir.org: Internet Tool for Creation of Cancer Survivorship Care Plans for Survivors and Health Care http://bit.ly/1F9BBK	2009-09-24 15:56:21	0	Aileen O'Dowd	20
845	4439318724	http://twitter.com/markhawker/status/4439318724	Murero, D'Ancona &amp; Karamanoukian (2001) &quot;Use of the Internet by Patients Before and After Cardiac Surgery&quot; http://bit.ly/15JiuW	2009-09-28 05:55:44	9	Mark Hawker	2920
845	19992441357	http://twitter.com/patgrey2012/status/19992441357	Murero, D'Ancona &amp; Karamanoukian (2001) &quot;Use of the Internet by Patients Before and After Cardiac Surgery&quot; http://bit.ly/15JiuW	2009-09-28 05:55:44	10	Mark Hawker	2920
845	0		Murero, D'Ancona &amp; Karamanoukian (2001) &quot;Use of the Internet by Patients Before and After Cardiac Surgery&quot; http://bit.ly/15JiuW	2009-09-28 05:55:44	10	Mark Hawker	2920
1183	4443709775	http://twitter.com/markhawker/status/4443709775	Bot, Milder &amp; Bemelmans (2009) &quot;Nationwide Implementation of Hello World&quot; http://bit.ly/39fa2W	2009-09-28 10:30:02	9	Mark Hawker	60
1183	0		Bot, Milder &amp; Bemelmans (2009) &quot;Nationwide Implementation of Hello World&quot; http://bit.ly/39fa2W	2009-09-28 10:30:02	10	Mark Hawker	60
1223	4450327116	http://twitter.com/edwardwinstead/status/4450327116	Users like first Internet-based tool for creating cancer survivorship care plans http://bit.ly/1yR9Eo via @shamsha	2009-09-28 15:22:00	0	Edward Winstead	24
1223	0		Users like first Internet-based tool for creating cancer survivorship care plans http://bit.ly/1yR9Eo via @shamsha	2009-09-28 15:22:00	0	Edward Winstead	24
501	4450924556	http://twitter.com/loriekloda/status/4450924556	@giustini yep, try this article for age group hedges http://www.jmir.org/2006/4/e25	2009-09-28 15:49:14	1	Lorie Kloda	1069
501	13723670646	http://twitter.com/vampireemos/status/13723670646	Twilight Drinking Games http://bit.ly/cEe12K	2009-09-28 15:49:14	3	Lorie Kloda	1069
501	0		@giustini yep, try this article for age group hedges http://www.jmir.org/2006/4/e25	2009-09-28 15:49:14	3	Lorie Kloda	1069
1303	4515465376	http://twitter.com/kindadepressed/status/4515465376	Systematic Review on Internet Support Groups (ISGs) and Depression ... http://bit.ly/2tnofy	2009-09-30 23:03:33	0	A. Lorraine Allen	0
1303	4515472096	http://twitter.com/depressednomore/status/4515472096	Systematic Review on Internet Support Groups (ISGs) and Depression ... http://bit.ly/2tnofy	2009-09-30 23:03:50	0	Leo Alain	0
1270	4517816679	http://twitter.com/marcia_bms/status/4517816679	Internet Support Groups in Depression: http://www.jmir.org/2009/3/e40/	2009-10-01 01:02:47	0	Marcia BM Soares	1
1270	0		Internet Support Groups in Depression: http://www.jmir.org/2009/3/e40/	2009-10-01 01:02:47	0	marcia bms	1
1270	4520009443	http://twitter.com/pedroluisgs/status/4520009443	RT @JMedInternetRes: Systematic Review on Internet Support Groups (ISGs) &amp; Depression (1): Do ISGs Reduce Depre.. http://bit.ly/BGWSD	2009-10-01 03:54:05	0	Pedro L. GonzÃƒÂ¡lez	1
1270	14001261806	http://twitter.com/gegastaldi/status/14001261806	RT @JMedInternetRes: Systematic Review on Internet Support Groups (ISGs) &amp; Depression (1): Do ISGs Reduce Depre.. http://bit.ly/BGWSD	2009-10-01 03:54:05	0	pedroluisgs	1
1270	4520116289	http://twitter.com/depressednomore/status/4520116289	Systematic Review on Internet Support Groups (ISGs) and Depression ... http://bit.ly/2d2iw8	2009-10-01 04:03:54	0	Leo Alain	1
1270	13235934783	http://twitter.com/travelay/status/13235934783	The world&#39;s most unsettling airline slogan... http://ow.ly/1Fvaf	2009-10-01 04:03:54	0	Bikash	1
1270	4521251328	http://twitter.com/parkinsonsinfo/status/4521251328	Systematic Review on Internet Support Groups (ISGs) and Depression ...: The first, involving a homogenous group.. http://tinyurl.com/ybjfbkj	2009-10-01 05:50:47	1	Parkinson's Disease	1
1270	16382432176	http://twitter.com/emurand/status/16382432176	RT @donnerlemot: Ã£â‚¬ÂÃ£ÂÂ¿Ã£â€šâ€œÃ£ÂÂªÃ£ÂÂ§Ã¨â‚¬Æ’Ã£ÂË†Ã£â€šâ€¹Ã£â‚¬Å’Ã©ÂÅ¾Ã¥Â®Å¸Ã¥Å“Â¨Ã©Ââ€™Ã¥Â°â€˜Ã¥Â¹Â´Ã£â‚¬ÂÃ¥â€¢ÂÃ©Â¡Å’Ã£ÂÂ®Ã£Ââ€œÃ£â€šÅ’Ã£Ââ€¹Ã£â€šâ€°Ã£â‚¬â€˜UstÃ¥ÂÅ½Ã©Å’Â²Ã£â‚¬ÂÃ¥Â®Å’Ã¥â€¦Â¨Ã§â€°Ë†Ã£â€šâ€™Ã£â€šÂ¢Ã£Æ’Æ’Ã£Æ’â€”Ã£Æ’Â­Ã£Æ’Â¼Ã£Æ’â€°Ã£Ââ€žÃ£ÂÅ¸Ã£Ââ€”Ã£ÂÂ¾Ã£Ââ€”Ã£ÂÅ¸Ã£â‚¬â€šÃ©Å¸Â³Ã¥Â£Â°Ã£â€šâ€šÃ£â€šË†Ã£â€šÅ Ã¨ÂÂ´Ã£ÂÂÃ£â€šâ€žÃ£Ââ„¢Ã£ÂÂÃ£ÂÂªÃ£ÂÂ£Ã£ÂÂ…	2009-10-01 05:50:47	0	parkinsonsinfo	1
1193	4523613072	http://twitter.com/demetriperdikis/status/4523613072	An Evaluation of Patient-Physician Communication Style During ... http://bit.ly/3dBzTw	2009-10-01 08:44:34	3	Demetrios Perdikis	1
1303	4527116288	http://twitter.com/eysenbach/status/4527116288	Two new JMIR papers on Internet Support Groups and depression: http://bit.ly/fWKoE and http://bit.ly/26mB1j	2009-10-01 11:31:21	8	Gunther Eysenbach	1
1270	4527116288	http://twitter.com/eysenbach/status/4527116288	Two new JMIR papers on Internet Support Groups and depression: http://bit.ly/fWKoE and http://bit.ly/26mB1j	2009-10-01 11:31:21	8	Gunther Eysenbach	1
1270	13534709672	http://twitter.com/stefanhinz/status/13534709672	RT @jfarcand: The Worst CEOs In American History -&gt; http://is.gd/c9dSG Eurrk #1 is ....	2009-10-01 11:31:21	0	eysenbach	1
1303	4527234300	http://twitter.com/susannahfox/status/4527234300	RT @eysenbach Two new JMIR papers on Internet Support Groups and depression: http://bit.ly/fWKoE and http://bit.ly/26mB1j	2009-10-01 11:36:16	10	SusannahFox	1
1270	4527234300	http://twitter.com/susannahfox/status/4527234300	RT @eysenbach Two new JMIR papers on Internet Support Groups and depression: http://bit.ly/fWKoE and http://bit.ly/26mB1j	2009-10-01 11:36:16	10	SusannahFox	1
1270	20970137764	http://twitter.com/antennakun/status/20970137764	Ã£Æ’â€”Ã£Æ’Â­Ã£â€šÂ¢Ã£â€šÂ¯Ã£Æ’â€ Ã£â€šÂ£Ã£Æ’â€“Ã£ÂÂ®Ã¨Æ’Â¡Ã¦â€¢Â£Ã¨â€¡Â­Ã£Ââ€¢Ã£ÂÂ¯Ã§â€¢Â°Ã¥Â¸Â¸ http://bit.ly/906Olc	2009-10-01 11:36:16	0	susannahfox	1
1303	4530600718	http://twitter.com/dcp511/status/4530600718	Systematic Review on Internet Support Groups (ISGs) and Depression ...: There is a need for high-quality resear.. http://tinyurl.com/ydusyqt	2009-10-01 14:01:05	0	Kevin Dunsford	1
1303	4534140882	http://twitter.com/cliffsstorycom/status/4534140882	Systematic Review on Internet Support Groups (ISGs) and Depression ... http://bit.ly/ASIq3	2009-10-01 16:38:45	0	Priscilla Brooks	1
1303	4535312382	http://twitter.com/nicmadeline/status/4535312382	Systematic Review on Internet Support Groups (ISGs) and Depression ...: Systematic Review on Internet Support G.. http://bit.ly/ASIq3	2009-10-01 17:32:27	0	nicholas madeline	1
1303	4537457169	http://twitter.com/chemariemonica/status/4537457169	RT @greggluhring Systematic Review on Internet Support Groups (ISGs) and Depression ... http://bit.ly/ASIq3	2009-10-01 19:08:14	0	Che-Marie Espinas	1
1303	4539507527	http://twitter.com/mckaid_anxiety/status/4539507527	Info on depression. Systematic Review on Internet Support Groups (ISGs) .. http://bit.ly/2XDjhI See what you think.	2009-10-01 20:34:03	0	Mckaid Fischer	1
1303	4541508291	http://twitter.com/joeclor8/status/4541508291	Systematic Review on Internet Support Groups (ISGs) and Depression ...: The evidence sugges.. http://bit.ly/76RBd http://bit.ly/dTpVi	2009-10-01 21:50:04	1	Joseph Clore	1
1270	4551282014	http://twitter.com/madpsych/status/4551282014	New systematic review of Internet support groups and depression: Do these groups reduce depressive symptoms? Read here: http://bit.ly/fWKoE	2009-10-02 08:27:32	0	Madalyn M.	2
1270	20743400421	http://twitter.com/smetannik/status/20743400421	New systematic review of Internet support groups and depression: Do these groups reduce depressive symptoms? Read here: http://bit.ly/fWKoE	2009-10-02 08:27:32	0	Tomokazu Matsuzawa	2
1193	4554407908	http://twitter.com/meredithgould/status/4554407908	How do telemedicine physician-patient communications compare w/in-person consults? Here's one study: http://bit.ly/1kdgBt	2009-10-02 11:01:28	3	MeredithGould	2
1193	4556574277	http://twitter.com/danielg280/status/4556574277	RT @MeredithGould: study regarding physician-patient communication telemedicen vs. in-person: http://bit.ly/1kdgBt #telemedicine #telehealth	2009-10-02 12:26:47	3	danielg280	2
1193	0		RT @MeredithGould: study regarding physician-patient communication telemedicen vs. in-person: http://bit.ly/1kdgBt #telemedicine #telehealth	2009-10-02 12:26:47	0	danielg280	2
1270	4557236653	http://twitter.com/skepticscepter/status/4557236653	RT: @MadPsych: New systematic review of Internet support groups and depression: http://bit.ly/fWKoE	2009-10-02 12:51:30	0	Carlos	2
1270	11412390265	http://twitter.com/kendronfryer/status/11412390265	Take Action @change: STOP the epidemic of INJUSTICE in Yolo County! Free Ajay Dev..... http://bit.ly/dlxlTO	2009-10-02 12:51:30	0	skepticscepter	2
1270	4574752060	http://twitter.com/bfm/status/4574752060	#JMIRHome Systematic Rev on Internet Support Groups (ISGs) and Depression: Do ISGs Reduce Depressive Symptoms http://tinyurl.com/ybjfbkj	2009-10-03 03:37:46	1	Blackford Middleton	3
1270	20969798650	http://twitter.com/sa_chan0819/status/20969798650	Ã£Æ’â€˜Ã£Æ’Â©Ã£â€šÂµÃ£â€šÂ¤Ã£Æ’Ë†Ã£â€šÂ¤Ã£Æ’â€“3Ã£â‚¬ÂÃ£ÂÂ¡Ã£â€šÆ’Ã£â€šâ€œÃ£ÂÂ¨Ã¤Â»Å Ã£ÂÂ¾Ã£ÂÂ§Ã£ÂÂ®Ã£â€šÂ·Ã£Æ’ÂªÃ£Æ’Â¼Ã£â€šÂºÃ£ÂÂ®Ã§Â¶Å¡Ã§Â·Â¨Ã£ÂÂ Ã£ÂÂ¨Ã¨ÂªÂÃ¨Â­ËœÃ£ÂÂ§Ã£ÂÂÃ£â€šâ€¹Ã£â€šÂ²Ã£Æ’Â¼Ã£Æ’Â Ã£ÂÂ®Ã¤Â½Å“Ã£â€šÅ Ã£ÂÂ§Ã¥Â®â€°Ã¥Â¿Æ’Ã£â‚¬â€šÃ¦â€”Â©Ã£ÂÂÃ£Æ’â€”Ã£Æ’Â¬Ã£â€šÂ¤Ã£Ââ€”Ã£ÂÅ¸Ã£Ââ€žÃ£ÂÂªÃ¯Â½Å¾Ã£â‚¬â€šÃ¯Â¼â€˜Ã£ÂÂ®Ã£ÂÂ¨Ã£ÂÂÃ£ÂÂ®Ã£â€šË†Ã£Ââ€ Ã£ÂÂªÃ£â€šÂ¯Ã£Æ’ÂªÃ£â…	2009-10-03 03:37:46	0	bfm	3
1303	4574772534	http://twitter.com/bfm/status/4574772534	#JMIRHome Systematic Review on Internet Support Groups (ISGs) and Depression (2): wisdom of the cloud? http://tinyurl.com/ydusyqt	2009-10-03 03:39:48	1	Blackford Middleton	3
1303	0		#JMIRHome Systematic Review on Internet Support Groups (ISGs) and Depression (2): wisdom of the cloud? http://tinyurl.com/ydusyqt	2009-10-03 03:39:48	3	Blackford Middleton	3
1084	4579755449	http://twitter.com/jmedinternetres/status/4579755449	ABC News: Is the Internet making us fat? http://bit.ly/2zIE7T (based on a recent JMIR paper http://bit.ly/1CoGZQ)	2009-10-03 10:40:30	7	J Med Internet Res	68
1084	4579755455	http://twitter.com/eysenbach/status/4579755455	ABC News: Is the Internet making us fat? http://bit.ly/2zIE7T (based on a recent JMIR paper http://bit.ly/1CoGZQ)	2009-10-03 10:40:30	8	Gunther Eysenbach	68
1084	4580003094	http://twitter.com/abodowd/status/4580003094	Uh Oh...RT@JMedInternetRes ABC News: Is the Internet making us fat? http://bit.ly/2zIE7T (based on a recent JMIR paper http://bit.ly/1CoGZQ)	2009-10-03 10:53:28	0	Aileen O'Dowd	68
1100	4617665816	http://twitter.com/pmjaniszewski/status/4617665816	New Study: A text message based intervention for obesity treatment: http://tinyurl.com/9qap7r	2009-10-04 21:51:23	1	Peter Janiszewski	264
1030	4658626836	http://twitter.com/wjjessen/status/4658626836	Seminal article - Medicine 2.0: Social Networking, Collaboration, Participation, Apomediation, and Openness http://bit.ly/5Ckm8	2009-10-06 12:21:34	6	Walter Jessen	407
1100	4747651874	http://twitter.com/iddux/status/4747651874	A Text Message-Based Intervention for Weight Loss: Randomized Controlled Trial | Patrick | Journal of Medical... http://ff.im/-9wIpW	2009-10-09 19:22:11	1	Iddo Friedberg	269
1193	4837149616	http://twitter.com/appladay/status/4837149616	An Evaluation of Patient-Physician Communication Style During ... http://tinyurl.com/y8avwsz	2009-10-13 11:26:18	0	Apple A Day	13
1270	4841818002	http://twitter.com/oldercare/status/4841818002	Systematic Review on Internet Support Groups (ISGs) and Depression ... http://short.to/s8s7	2009-10-13 15:00:53	0	Older Care	13
1270	20849059520	http://twitter.com/dcnepal/status/20849059520	Systematic Review on Internet Support Groups (ISGs) and Depression ... http://short.to/s8s7	2009-10-13 15:00:53	0	oldercare	13
963	4860487534	http://twitter.com/jrbtrip/status/4860487534	Impact of Web Searching and Social Feedback on Consumer Decision Making http://tinyurl.com/b67xo4	2009-10-14 08:22:11	2	Jon Brassey	631
391	5051867224	http://twitter.com/ghideas/status/5051867224	What is e-health? from 2005: http://bit.ly/21fiFb	2009-10-21 16:42:58	0	AmanB	1665
1294	5071026470	http://twitter.com/jmedinternetres/status/5071026470	jmir.org: Health e-Cards as a Means of Encouraging Help Seeking for Depression Among Young Adults: Ran.. http://bit.ly/3Bmfi2	2009-10-22 11:00:47	7	J Med Internet Res	0
1294	5072766778	http://twitter.com/hide_takata/status/5072766778	Health e-Cards as a Means of Encouraging Help Seeking for Depression Among Young Adults: Randomized Controlled .. http://bit.ly/31rWMO	2009-10-22 12:14:18	0	hide_takata	0
1294	5075825917	http://twitter.com/kenakatweet/status/5075825917	Health e-Cards as a Means of Encouraging Help Seeking for ... http://bit.ly/3kayVx	2009-10-22 14:27:52	0	Kenneth Roberts	0
1294	5091490885	http://twitter.com/healthylife1/status/5091490885	Health e-Cards as a Means of Encouraging Help Seeking for ...: Mental health education: an evaluation of a clas.. http://tinyurl.com/yfsybww	2009-10-23 03:10:01	0	Master Trainer	1
1294	5092599613	http://twitter.com/a_mussa/status/5092599613	Health e-Cards as a Means of Encouraging Help Seeking for ... http://bit.ly/cN9Vr	2009-10-23 04:51:48	0	A Mussa	1
1294	5092783831	http://twitter.com/healthylife1/status/5092783831	Health e-Cards as a Means of Encouraging Help Seeking for ...: The statements were as follows: Ã¢â‚¬Å“I would be able.. http://tinyurl.com/yfsybww	2009-10-23 05:08:47	0	Master Trainer	1
1294	5093665298	http://twitter.com/wedomakeover/status/5093665298	Health e-Cards as a Means of Encouraging Help Seeking for ...: Health e-Cards as a Means of Encouraging Help Se.. http://bit.ly/31rWMO	2009-10-23 06:27:28	0	Christina Lin	1
1294	5093743827	http://twitter.com/comeflywithme76/status/5093743827	New Trump Biz Opp Health e-Cards as a Means of Encouraging Help Seeking for.. http://tinyurl.com/yfsybww visit bit.ly/pEL0f	2009-10-23 06:33:57	0	Christine Brandt	1
1294	5093789268	http://twitter.com/comeflywithme76/status/5093789268	Health e-Cards as a Means of Encouraging Help Seeking for ... http://tinyurl.com/yfsybww	2009-10-23 06:37:36	0	Christine Brandt	1
1294	5093882711	http://twitter.com/harrylenso/status/5093882711	Health e-Cards as a Means of Encouraging Help Seeking for ... http://bit.ly/11L4To	2009-10-23 06:45:13	1	Harry Lenso	1
1294	5094202345	http://twitter.com/healthylife1/status/5094202345	Health e-Cards as a Means of Encouraging Help Seeking for ... http://tinyurl.com/yfsybww	2009-10-23 07:10:03	0	Master Trainer	1
1294	5094478188	http://twitter.com/wheelufortune/status/5094478188	Health e-Cards as a Means of Encouraging Help Seeking for ... http://tinyurl.com/yfsybww	2009-10-23 07:30:17	0	Christine Brandt	1
1294	5094556426	http://twitter.com/charlesalexanda/status/5094556426	Health e-Cards as a Means of Encouraging Help Seeking for ...: Health e-Cards as a Means of Encouraging Help Se.. http://bit.ly/3R3xUC	2009-10-23 07:35:30	1	Charles Alexanda	1
1294	5094714982	http://twitter.com/georgekata1/status/5094714982	Health e-Cards as a Means of Encouraging Help Seeking for ... http://bit.ly/11eLtR	2009-10-23 07:46:11	0	George Kata	1
1294	5094747059	http://twitter.com/mrtigres/status/5094747059	Health e-Cards as a Means of Encouraging Help Seeking for ...: Health e-Cards as a Means of Encouraging Help Se.. http://bit.ly/2eWDpQ	2009-10-23 07:48:21	0	Jay	1
1294	5094764931	http://twitter.com/healthrss/status/5094764931	Health e-Cards as a Means of Encouraging Help Seeking for ... http://bit.ly/29YDVz	2009-10-23 07:49:33	0	Health RSS	1
1263	5098016993	http://twitter.com/grunigen/status/5098016993	A Web-Based Nutrition Program Reduces Health Care Costs in Employees With Cardiac Risk Factors: Befo.. http://bit.ly/a0iav JMIR Feed:	2009-10-23 10:38:52	1	UCI Medical Library	0
1263	5098522455	http://twitter.com/jmedinternetres/status/5098522455	jmir.org: A Web-Based Nutrition Program Reduces Health Care Costs in Employees With Cardiac Risk Facto.. http://bit.ly/a0iav	2009-10-23 11:00:35	7	J Med Internet Res	0
1157	5159778886	http://twitter.com/shockema/status/5159778886	@cyborgess Good idea. It&#39;s been tried on Twitter recently by @eysenbach: http://bit.ly/4pFwHF	2009-10-25 20:10:48	1	Stephen Hockema	212
1192	5179647183	http://twitter.com/r0wsbud/status/5179647183	RT @HFDigest: Any patients using Second Life? #epatcon - http://bit.ly/j2x0N Second life health related activities.	2009-10-26 14:44:32	0	r0wsbud	157
591	5203092425	http://twitter.com/gfry/status/5203092425	@EvidenceMatters But, as I said, nobody was paying attention! Look at http://bit.ly/1pwQDX and http://bit.ly/1OZdix for example	2009-10-27 11:30:44	8	Gilles Frydman	897
1256	5205966439	http://twitter.com/jmedinternetres/status/5205966439	jmir.org: Challenges to Using an Electronic Personal Health Record by a Low-income Elderly Population http://bit.ly/uHyfi	2009-10-27 13:31:01	7	J Med Internet Res	0
1256	5206289129	http://twitter.com/grunigen/status/5206289129	Challenges to Using an Electronic Personal Health Record by a Low-income Elderly Population: Backgro.. http://bit.ly/uHyfi JMIR Feed:	2009-10-27 13:45:00	1	UCI Medical Library	0
1192	5206529668	http://twitter.com/ciccuhn/status/5206529668	Our project on health activities on Second Life in the Journal of Medical Internet Research - http://www.jmir.org/2009/2/e17/HTML	2009-10-27 13:55:38	0	CICC	158
1256	5207285972	http://twitter.com/drshock/status/5207285972	Challenges to Using an Electronic Personal Health Record by a Low-income Elderly Population http://www.jmir.org/2009/4/e44	2009-10-27 14:28:53	9	Walter van den Broek	0
1256	5208152306	http://twitter.com/hide_takata/status/5208152306	Challenges to Using an Electronic Personal Health Record by a Low-income Elderly Population: Background: Electr.. http://bit.ly/3pawSo	2009-10-27 15:06:37	0	hide_takata	0
1256	5211114381	http://twitter.com/pudliszek/status/5211114381	Challenges to Using an Electronic Personal Health Record by a Low-Income Elderly Population via JMIR http://bit.ly/fAB1Y	2009-10-27 17:12:20	7	Ewa Dobrogowska	0
1256	5211321494	http://twitter.com/amcunningham/status/5211321494	RT @Pudliszek: Challenges to Using an EPHR by a Low-Income Elderly Population http://bit.ly/fAB1Y #epatcon	2009-10-27 17:20:40	8	AnneMarie Cunningham	0
1256	5214855037	http://twitter.com/tawop/status/5214855037	RT @DrShock: Challenges to Using an Electronic Personal Health Record by a Low-income Elderly Population http://www.jmir.org/2009/4/e44	2009-10-27 19:40:46	0	Justin Marley	0
1263	5257194703	http://twitter.com/epublichealth/status/5257194703	Article: A Web-Based Nutrition Program Reduces Health Care Costs in Employees With Cardiac Risk Factors: http://tinyurl.com/yh9o8y8	2009-10-29 08:17:13	0	Terry Ruth Callan	6
1294	5268554535	http://twitter.com/epublichealth/status/5268554535	Article: Health e-Cards as a Means of Encouraging Help Seeking for Depression Among Young Adults: http://tinyurl.com/yfsybww	2009-10-29 16:38:46	0	Terry Ruth Callan	7
1294	5272373122	http://twitter.com/oldercare/status/5272373122	Health e-Cards as a Means of Encouraging Help Seeking for ... http://short.to/un24	2009-10-29 19:20:38	0	Older Care	7
1294	0		Health e-Cards as a Means of Encouraging Help Seeking for ... http://short.to/un24	2009-10-29 19:20:38	0	Older Care	7
1193	5282037934	http://twitter.com/shebamuturi/status/5282037934	Apparently telemed consultations are less patient-centric than face-2-face visits http://bit.ly/1kdgBt Not good.	2009-10-30 03:34:52	1	Elisheba Muturi	30
1084	5286313190	http://twitter.com/maryselevacher/status/5286313190	Is the Internet making us fat? In ABC News: http://bit.ly/2zIE7T based on a recent JMIR paper http://bit.ly/1CoGZQ (via @JMedInternetRes)	2009-10-30 08:55:28	0	Maryse Levacher	95
1192	5288118664	http://twitter.com/ciccuhn/status/5288118664	@HFDigest @sixuntilme @DaphneLeigh RT Any patients using Second Life? #epatcon - check out our article http://bit.ly/DZ1ct	2009-10-30 10:19:15	0	CICC	161
1029	5319970558	http://twitter.com/jennfor/status/5319970558	Study shows On-line Therapy gets solid results. http://bit.ly/On-Ltherapy (ty2 @pixelpolicy)	2009-10-31 14:48:55	2	Jenn Forager	452
885	5329716825	http://twitter.com/pathpro/status/5329716825	Virtual Pathology Slide Evaluation http://www.jmir.org/2003/2/e11/	2009-10-31 23:19:58	0	Liron Pantanowitz	2332
885	0		Virtual Pathology Slide Evaluation http://www.jmir.org/2003/2/e11/	2009-10-31 23:19:58	0	Liron Pantanowitz	2332
1270	5336312692	http://twitter.com/ovariancancers/status/5336312692	Systematic Review on Internet Support Groups &amp; Depression: Do ISGs Reduce Depressive Symptoms? http://bit.ly/4BEH3e	2009-11-01 07:15:05	1	ovariancancers	32
1270	15209201542	http://twitter.com/psychcentral/status/15209201542	Ã¥Â¾Å’Ã¨Â¿Â½Ã£ÂÂ®Ã¥â€°Â²Ã£ÂÂ«Ã£Ââ€œÃ£ÂÂ®Ã¨Â¾ÂºÃ£â€šÅ Ã£ÂÂ¯auÃ£ÂÅ’Ã¤Â¸â‚¬Ã§â€¢ÂªÃ¦Â°â€”Ã¥ÂË†Ã¥â€¦Â¥Ã£ÂÂ£Ã£ÂÂ¦Ã£â€šâ€¹Ã¦â€žÅ¸Ã£ÂËœÃ£â‚¬â€šIS01Ã£ÂÂ®Ã£Æ’Â¯Ã£Æ’Â³Ã£â€šÂ»Ã£â€šÂ°Ã£â€šâ€šÃ¦â€žÅ¸Ã¥ÂºÂ¦Ã¥ÂÂ«Ã£â€šÂÃ£ÂÂ¦Ã¨â€°Â¯Ã¥Â¥Â½Ã£ÂÂªÃ£ÂÂ®Ã£ÂÂ§Ã¦Å“Å¸Ã¥Â¾â€¦Ã£Ââ€”Ã£ÂÅ¸Ã£Ââ€žÃ£â‚¬â€šÃ£ÂÅ¸Ã£ÂÂ Ã£â‚¬ÂWM7Ã£ÂÂ¯Ã£Ââ€žÃ£â€šâ€°Ã£ÂÂªÃ£Ââ€žÃ£â€šË†Ã¯Â¼Å¸w RT @tsukishiron http://www.gapsis.…	2009-11-01 07:15:05	0	ovariancancers	32
1051	5345478839	http://twitter.com/michelyvcc/status/5345478839	Versatile, Immersive, Creative and Dynamic Virtual 3-D Healthcare... http://tinyurl.com/ykzvwo6	2009-11-01 15:37:35	0	Michele Holmes	426
1051	0		Versatile, Immersive, Creative and Dynamic Virtual 3-D Healthcare... http://tinyurl.com/ykzvwo6	2009-11-01 15:37:35	0	michelyvcc	426
611	5353379026	http://twitter.com/meghaifaz/status/5353379026	Response Rate and Completeness of Questionnaires: A Randomized... http://tinyurl.com/yc538at	2009-11-01 21:42:44	0	Meghan Stuart	763
15	5373846432	http://twitter.com/ednaru2co/status/5373846432	Experience and Attitudes towards Information Technology among... http://tinyurl.com/y9douym	2009-11-02 16:47:32	0	Edna Rubio	2068
15	0		Experience and Attitudes towards Information Technology among... http://tinyurl.com/y9douym	2009-11-02 16:47:32	0	ednaru2co	2068
1263	5391070132	http://twitter.com/bacigalupe/status/5391070132	Web-Based Nutrition Program Reduces Health Care Costs in Employees W/ Cardiac Risk Factors: http://tinyurl.com/yh9o8y8 (via @ePublicHealth)	2009-11-03 08:25:19	3	bacigalupe	11
1030	5393832378	http://twitter.com/markhawker/status/5393832378	@amcunningham @MarkOneinFour cf. @eysenbach who nailed this in Figure 3 in his paper on Medicine 2.0 http://bit.ly/gZePi #meded	2009-11-03 10:32:30	9	Mark Hawker	435
1030	5394519352	http://twitter.com/markoneinfour/status/5394519352	@markhawker @amcunningham In http://bit.ly/V1fV3 Wouldn&#39;t One in Four be in the central area with professionals rather than just feeding in?	2009-11-03 11:00:58	6	Mark Brown	435
1030	0		@markhawker @amcunningham In http://bit.ly/V1fV3 Wouldn&#39;t One in Four be in the central area with professionals rather than just feeding in?	2009-11-03 11:00:58	0	markoneinfour	435
1193	5421410581	http://twitter.com/medicfurby/status/5421410581	An Evaluation of Patient-Physician Communication Style During Telemedicine Consultations http://twurl.nl/jddliz	2009-11-04 09:42:42	1	robert furberg	35
1244	5482884042	http://twitter.com/grunigen/status/5482884042	Usability of a Patient Education and Motivation Tool Using Heuristic Evaluation: Background: Compute.. http://bit.ly/kzbb8 JMIR Feed:	2009-11-06 11:47:22	1	UCI Medical Library	0
1244	5482964683	http://twitter.com/jmedinternetres/status/5482964683	jmir.org: Usability of a Patient Education and Motivation Tool Using Heuristic Evaluation http://bit.ly/kzbb8	2009-11-06 11:50:41	7	J Med Internet Res	0
1244	5483903319	http://twitter.com/shebamuturi/status/5483903319	Usability of a Patient Education and Motivation Tool Using Heuristic Evaluation http://bit.ly/kzbb8 Timely after #ich09 usability coverage	2009-11-06 12:28:52	1	Elisheba Muturi	0
1244	5484950494	http://twitter.com/hide_takata/status/5484950494	Usability of a Patient Education and Motivation Tool Using Heuristic Evaluation: Background: Computer-mediated .. http://bit.ly/vX2Xz	2009-11-06 13:12:09	0	hide_takata	0
1244	5485756100	http://twitter.com/giustini/status/5485756100	R @ShebaMuturi &quot;Usability of Patient Education and Motivation Tool Using Heuristic Evaluation&quot; http://bit.ly/kzbb8 #ich09 @danhooker	2009-11-06 13:46:12	9	Dean Giustini	0
1030	5561175419	http://twitter.com/zorgbeheer/status/5561175419	DELI Medicine 2.0: Social Networking, Collaboration, Participation, Apomediation, and Openness | Eysenbach | Journal... http://bit.ly/1hSCnd	2009-11-09 10:35:56	1	zorgbeheer	441
430	5563091640	http://twitter.com/gfry/status/5563091640	&quot;Is Cybermedicine Killing You?&quot; - The Story of a Cochrane Disaster Gunther Eysenbach in JMIR, 2005 http://bit.ly/3dHGnT #FDASM	2009-11-09 11:55:42	8	Gilles Frydman	1593
430	5563127482	http://twitter.com/evidencematters/status/5563127482	rt @gfry &quot;Is Cybermedicine Killing You?&quot; - The Story of a Cochrane Disaster Gunther Eysenbach in JMIR, 2005 http://bit.ly/3dHGnT #FDASM	2009-11-09 11:57:14	8	Evidence Matters	1593
430	5563742237	http://twitter.com/jdc325/status/5563742237	RT @EvidenceMatters rt @gfry &quot;Is Cybermedicine Killing You?&quot; - The Story of a Cochrane Disaster, Gunther Eysenbach http://bit.ly/3dHGnT	2009-11-09 12:23:36	8	jdc 325	1593
430	0		RT @EvidenceMatters rt @gfry &quot;Is Cybermedicine Killing You?&quot; - The Story of a Cochrane Disaster, Gunther Eysenbach http://bit.ly/3dHGnT	2009-11-09 12:23:36	10	James	1593
1256	5573572501	http://twitter.com/practicefusion/status/5573572501	Challenges using a personal health record in low-income elderly populations ... http://www.jmir.org/2009/4/e44	2009-11-09 19:04:16	1	Practice Fusion	13
1256	5574647563	http://twitter.com/drwalker_rph/status/5574647563	RT @PracticeFusion Challenges using a personal health record in low-income elderly populations ... http://www.jmir.org/2009/4/e44 #EHR #PHR	2009-11-09 19:44:57	2	Dave Walker	13
1256	5574816338	http://twitter.com/jeffbrandt/status/5574816338	Challenges to Using an Electronic PHR by a Low-inco Elderly Population | http://ow.ly/ASMd PHRs demonstrated their useful..	2009-11-09 19:51:26	1	jeffbrandt	13
1256	5574827668	http://twitter.com/jeffbrandt/status/5574827668	RT @drwalker_rph: RT @PracticeFusion Challenges using a personal health record in low-income elderly pop http://www.jmir.org/2009/4/e44	2009-11-09 19:51:52	1	jeffbrandt	13
1023	5614597672	http://twitter.com/meds4all_am/status/5614597672	Health trends in Europe from 2005 to 2007 : http://www.jmir.org/2008/4/e42/HTML	2009-11-11 04:18:52	0	Paul Henry	359
1244	5621590682	http://twitter.com/epublichealth/status/5621590682	Article: Usability of a Patient Education and Motivation Tool Using Heuristic Evaluation: http://tinyurl.com/ylc26zo	2009-11-11 10:44:15	0	Terry Ruth Callan	5
1244	0		Article: Usability of a Patient Education and Motivation Tool Using Heuristic Evaluation: http://tinyurl.com/ylc26zo	2009-11-11 10:44:15	0	Terry Ruth VanDuyn	5
1225	5686403687	http://twitter.com/hide_takata/status/5686403687	Use of Live Interactive Webcasting for an International Postgraduate Module in eHealth: Case Study Evaluation: .. http://bit.ly/3nGf76	2009-11-13 13:10:38	0	hide_takata	0
1225	0		Use of Live Interactive Webcasting for an International Postgraduate Module in eHealth: Case Study Evaluation: .. http://bit.ly/3nGf76	2009-11-13 13:10:38	0	hide_takata	0
1225	5691364889	http://twitter.com/heikospallek/status/5691364889	Use of Live Interactive Webcasting for an International Postgraduate Module in eHealth Case Study Evaluation http://www.jmir.org/2009/4/e46/	2009-11-13 16:24:40	0	Heiko Spallek	0
1225	5695353692	http://twitter.com/dougsalz/status/5695353692	Use of Live Interactive Webcasting for an International Postgraduate Module in eHealth: Case Study Evaluation http://tinyurl.com/yb9p7k3	2009-11-13 19:01:54	1	Doug Salzwedel	0
591	5771173258	http://twitter.com/gfry/status/5771173258	RT @markhawker: @gfry Convince me that the e-patient movement is more than just @epatientdave and I&#39;m with you &lt;= http://bit.ly/1OZdix	2009-11-16 12:59:44	8	Gilles Frydman	917
1220	5771333357	http://twitter.com/hide_takata/status/5771333357	Age-Sensitive Design of Online Health Information: Comparative Usability Study: Background: Older adultsÃ¢â‚¬â„¢.. http://bit.ly/2qp3EN	2009-11-16 13:06:06	0	hide_takata	0
364	5771726169	http://twitter.com/gfry/status/5771726169	RT @markhawker: @gfry Yes, more of those :) &lt;=The classical article, from Barbara Rimer, Dean, UNC School Public Health http://bit.ly/3Xrdos	2009-11-16 13:22:07	8	Gilles Frydman	1599
1035	5772836642	http://twitter.com/bacigalupe/status/5772836642	JMIR: Using the Internet for Health-Related Activities: Findings From a National Probability Sample http://bit.ly/21ndAL	2009-11-16 14:07:59	3	bacigalupe	269
1035	5772970414	http://twitter.com/madpsych/status/5772970414	RT: @bacigalupe JMIR: Using the Internet for Health-Related Activities: Findings From a National Probability Sample http://bit.ly/21ndAL	2009-11-16 14:13:29	0	Madalyn M.	269
364	5777213049	http://twitter.com/uncpublichealth/status/5777213049	RT @gfry: RT @markhawker: Yes, more of those :) &lt;=The classical article, from Barbara Rimer, Dean, UNC Public Health http://bit.ly/3Xrdos	2009-11-16 17:03:39	1	UNC Public Health	1599
1035	5796998336	http://twitter.com/susannahfox/status/5796998336	JMIR: Using the Internet for Health-Related Activities: Findings From a National Probability Sample http://bit.ly/21ndAL (via @bacigalupe)	2009-11-17 09:37:31	10	SusannahFox	270
1035	5797042780	http://twitter.com/ericshaver/status/5797042780	RT @SusannahFox: JMIR: Using the Internet for Health-Related Activities: Findings From a National Probability Sample http://bit.ly/21ndAL	2009-11-17 09:39:28	2	Eric Shaver	270
1124	5840641068	http://twitter.com/psycho_babel/status/5840641068	Effect of adding a virtual community to smokefree.gov: only 11.8% elected to view or post http://tiny.dr-bob.org/p9ec	2009-11-18 18:15:00	0	psycho-babble	334
1124	0		Effect of adding a virtual community to smokefree.gov: only 11.8% elected to view or post http://tiny.dr-bob.org/p9ec	2009-11-18 18:15:00	0	psycho-babble	334
941	5850744435	http://twitter.com/conceg865/status/5850744435	An Evaluation of Personal Health Information Remnants in Second... http://tinyurl.com/yecxefk	2009-11-19 01:12:10	0	Concepcion Petty	781
941	0		An Evaluation of Personal Health Information Remnants in Second... http://tinyurl.com/yecxefk	2009-11-19 01:12:10	0	Concepcion Petty	781
1225	5856549709	http://twitter.com/evg2231/status/5856549709	http://www.jmir.org/2009/4/e46	2009-11-19 07:55:30	1	Evalyn Gossett	6
1053	5914108764	http://twitter.com/tlemagny/status/5914108764	Uses of Personal Health Information Within PatientsLikeMe:What Can Happen When Having Access to One AnotherÃ¢â‚¬â„¢s Data http://tinyurl.com/92zjgg	2009-11-21 02:57:33	0	Le Magny	543
1030	5923928701	http://twitter.com/bodyspacesoc/status/5923928701	@yannleroux @fmeichel and let us not forget about Medicine 2.0 http://www.jmir.org/2008/3/e22/ #health	2009-11-21 12:54:10	0	Antonio A. Casilli	453
1143	5963714433	http://twitter.com/bacigalupe/status/5963714433	T1 Data: Older PatientsÃ¢â‚¬â„¢ Enthusiasm to Use Electronic Mail to Communicate With Their Physicians http://bit.ly/JPnIB #hcsm	2009-11-22 21:22:39	3	bacigalupe	159
611	6008399959	http://twitter.com/56sher3dj4/status/6008399959	Response Rate and Completeness of Questionnaires: A Randomized... http://tinyurl.com/ygw7zms	2009-11-24 09:01:12	0	Sherri Pena	786
1256	6019443082	http://twitter.com/drwalker_rph/status/6019443082	Challenges of Using Electronic Personal Health Records by a Low-Income Elderly Population - http://ow.ly/F3tG via JIMR #healthit #HIT	2009-11-24 16:15:37	2	Dave Walker	28
1256	6019496163	http://twitter.com/dotwonder/status/6019496163	RT@drwalker_rph:Challenges of Using Elec Personal Hlth Records by Low-Income Elderly Population- http://ow.ly/F3tG via JIMR #healthit #HIT	2009-11-24 16:17:38	1	Liz Melby	28
1256	6040283528	http://twitter.com/drwalker_rph/status/6040283528	Challenges of Using Electronic Personal Health Records by a Low-Income Elderly Population - http://ow.ly/F3va via JIMR #healthit #HIT	2009-11-24 23:15:08	2	Dave Walker	28
1256	6040317232	http://twitter.com/cambridgeceocoo/status/6040317232	Challenges of Using Electronic Personal Health Records by a Low-Income Elderly Population - http://ow.ly/F3va via (cont) http://tl.gd/121jo	2009-11-24 23:16:37	0	Global Leadership	28
1256	6040646814	http://twitter.com/hitpol/status/6040646814	RT @drwalker_rph Challenges of Using Electronic #PHR&#39;s by a Low-Income Elderly Population http://tinyurl.com/y8otk55 #HealthIT	2009-11-24 23:31:21	0	HealthIT Policy	28
1256	0		RT @drwalker_rph Challenges of Using Electronic #PHR&#39;s by a Low-Income Elderly Population http://tinyurl.com/y8otk55 #HealthIT	2009-11-24 23:31:21	8	HealthIT Policy	28
611	6107429622	http://twitter.com/louellaon3fm/status/6107429622	Response Rate and Completeness of Questionnaires: A Randomized... http://tinyurl.com/yfowbsd	2009-11-27 04:05:15	0	Louella Montoya	789
611	0		Response Rate and Completeness of Questionnaires: A Randomized... http://tinyurl.com/yfowbsd	2009-11-27 04:05:15	0	Louella Montoya	789
1249	6116365469	http://twitter.com/jmedinternetres/status/6116365469	jmir.org: Social Media Use in the United States: Implications for Health Communication http://bit.ly/4UKiEQ	2009-11-27 11:46:08	7	J Med Internet Res	0
1249	6116409579	http://twitter.com/grunigen/status/6116409579	Social Media Use in the United States: Implications for Health Communication: Background: Given the .. http://bit.ly/4UKiEQ JMIR Feed:	2009-11-27 11:47:55	1	UCI Medical Library	0
1249	6116796622	http://twitter.com/jamieohler/status/6116796622	Social Media Use in the United States: Implications for Health ...: Social Marketing Quarterly 2007;13(3):31-42. [C... http://bit.ly/4UKiEQ	2009-11-27 12:03:00	1	jamieohler	0
1249	6117401653	http://twitter.com/luisluque/status/6117401653	RT @JMedInternetRes: jmir.org: Social Media Use in the United States: Implications for Health Communication http://bit.ly/4UKiEQ	2009-11-27 12:27:25	1	luisluque	0
1249	6117425563	http://twitter.com/luisluque/status/6117425563	5% of internet users participated in online support group, 7% reported blogging, and 23% used a social networking site. http://bit.ly/4UKiEQ	2009-11-27 12:28:22	1	luisluque	0
1249	6117574461	http://twitter.com/heikospallek/status/6117574461	Social Media Use in the United States: Implications for Health Communication http://www.jmir.org/2009/4/e48/ #hcsm	2009-11-27 12:34:23	0	Heiko Spallek	0
1249	6118132087	http://twitter.com/maryselevacher/status/6118132087	RT @JMedInternetRes: jmir.org: Social Media Use in the United States: Implications for Health Communication http://bit.ly/4UKiEQ	2009-11-27 12:57:25	0	Maryse Levacher	0
1249	6118166182	http://twitter.com/eysenbach/status/6118166182	RT @JMedInternetRes: jmir.org: Social Media Use in the United States: Implications for Health Communication http://bit.ly/4UKiEQ	2009-11-27 12:58:49	8	Gunther Eysenbach	0
1249	6118427527	http://twitter.com/giustini/status/6118427527	NCI study social media use in health http://www.jmir.org/2009/4/e48 (limitations: generalizable to other jurisdictions? nothing on Twitter)	2009-11-27 13:09:24	9	Dean Giustini	0
1249	6118851869	http://twitter.com/edwardwinstead/status/6118851869	giustini RT @giustini NCI study social media use in health http://www.jmir.org/2009/4/e48 (limitations incl nothing on Twitter)	2009-11-27 13:26:40	0	Edward Winstead	0
1249	6118882934	http://twitter.com/edwardwinstead/status/6118882934	RT @giustini NCI study social media use in health http://www.jmir.org/2009/4/e48 (limitations inc... nothing on Twitter)	2009-11-27 13:27:58	0	Edward Winstead	0
1249	6119873170	http://twitter.com/kevinclauson/status/6119873170	New social media usage study from HINTS data in JMIR (via @luisluque) http://bit.ly/4UKiEQ	2009-11-27 14:09:35	1	Kevin Clauson	0
1249	6120816363	http://twitter.com/blackandhealthy/status/6120816363	Social Media Use in the United States: Implications for Health ...: This disease-focused medium may be graduall.. http://bit.ly/8r879w	2009-11-27 14:49:52	0	R. Barefoot	0
1249	6121812747	http://twitter.com/ginfrank/status/6121812747	Social Media Use in the United States: Implications for Health ... http://bit.ly/7Bb9XM	2009-11-27 15:31:58	0	Frank Barrett	0
1249	6122434445	http://twitter.com/bevanwhitfield/status/6122434445	Social Media Use in the United States: Implications for Health Communication http://tinyurl.com/yhc6erf	2009-11-27 15:59:37	10	Elisa Butler (Bevan)	0
1249	6122584229	http://twitter.com/idtweets/status/6122584229	RT Social Media Use in the United States: Implications for Health Communication http://tinyurl.com/yhc6erf	2009-11-27 16:06:05	1	Christine Crawford	0
1249	6122985935	http://twitter.com/tweeter909/status/6122985935	Social Media Use in the United States: Implications for Health ... http://ow.ly/164Pwx	2009-11-27 16:24:29	0	tweeter909	0
1249	6123628719	http://twitter.com/shebamuturi/status/6123628719	RT @JMedInternetRes: jmir.org: Social Media Use in the United States: Implications for Health Communication http://bit.ly/4UKiEQ	2009-11-27 16:52:45	1	Elisheba Muturi	0
1249	6123687829	http://twitter.com/deeezle/status/6123687829	Social Media Use in the United States: Implications for Health ... http://bit.ly/5j4n9M	2009-11-27 16:55:17	1	Dan	0
1249	6124700398	http://twitter.com/healthylife1/status/6124700398	Social Media Use in the United States: Implications for Health ...: Younger age, poorer subjective health, and .. http://tinyurl.com/yhc6erf	2009-11-27 17:38:35	0	Master Trainer	0
1249	6125533422	http://twitter.com/smhealth/status/6125533422	Social Media Use in the US: Implications for Health Communication http://bit.ly/6SxSL8 #hcsm #healthcare	2009-11-27 18:13:26	0	Social Media Health	0
1249	6125954455	http://twitter.com/jessica_barton/status/6125954455	Social Media Use in the United States: Implications for Health ... http://bit.ly/6GHC9g	2009-11-27 18:31:12	8	Jessica Barton	0
1249	6125954295	http://twitter.com/lori_sf/status/6125954295	Social Media Use in the United States: Implications for Health ... http://bit.ly/4UKiEQ	2009-11-27 18:31:12	9	LORI_SF	0
1249	6126077988	http://twitter.com/richnishu5001/status/6126077988	Social Media Use in the United States: Implications for Health ...: The first step in this effort is to identif.. http://tinyurl.com/yhc6erf	2009-11-27 18:36:29	0	N Sahni	0
1249	6126167996	http://twitter.com/copdiary/status/6126167996	Social Media Use in the US: Implications for Health Communication http://bit.ly/6SxSL8 #hcsm #hcsmeu #healthcare (via @SMHealth)	2009-11-27 18:40:19	1	COPDiary	0
1249	6126817388	http://twitter.com/jhernan7/status/6126817388	RT @TrendTracker: Social Media Use in the US: Implications for Health Communication http://bit.ly/6SxSL8 #hcsm #healthcare	2009-11-27 19:08:04	0	Juan M. Hernandez	0
1249	6127957317	http://twitter.com/blrglobal/status/6127957317	Social Media Use in the United States: Implications for Health ...: Enhancing promotional strategies within soc.. http://bit.ly/4UKiEQ	2009-11-27 19:56:02	0	William Reynolds	0
1225	6128102581	http://twitter.com/bitethedust/status/6128102581	Use of Live Interactive Webcasting for an International Postgraduate Module in eHealth: Case Study Evaluation http://bit.ly/7yAguO	2009-11-27 20:02:03	5	Robbo	14
1220	6128115806	http://twitter.com/bitethedust/status/6128115806	Age-Sensitive Design of Online Health Information: Comparative Usability Study http://bit.ly/5TCTLX	2009-11-27 20:02:35	5	Robbo	11
1220	0		Age-Sensitive Design of Online Health Information: Comparative Usability Study http://bit.ly/5TCTLX	2009-11-27 20:02:35	9	Robbo	11
1249	6128126723	http://twitter.com/bitethedust/status/6128126723	Social Media Use in the United States: Implications for Health Communication http://bit.ly/8X0qIp	2009-11-27 20:03:03	5	Robbo	0
1249	6128219945	http://twitter.com/kentbottles/status/6128219945	RT @copdiary Social Media Use in US: Implications for Health Communication http://bit.ly/6SxSL8 #hcsm #hcsmeu #healthcare (via @SMHealth)	2009-11-27 20:06:56	7	KentBottles	0
1249	6128596133	http://twitter.com/center4edupunx/status/6128596133	RT @BevanWhitfield: Social Media Use in the United States: Implications for Health Communication http://tinyurl.com/yhc6erf	2009-11-27 20:22:52	1	center4EduPunx	0
1249	6128596172	http://twitter.com/paxcolorado/status/6128596172	RT @BevanWhitfield: Social Media Use in the United States: Implications for Health Communication http://tinyurl.com/yhc6erf	2009-11-27 20:22:52	0	Pax Colorado	0
1249	6128644054	http://twitter.com/vipzze/status/6128644054	Social Media Use in the United States: Implications for Health ... http://bit.ly/7DHFIU	2009-11-27 20:24:49	0	Rodrigo M	0
1249	6128780604	http://twitter.com/iseadler/status/6128780604	Social Media Use in the United States: Implications for Health Communication | Journal of Medical Internet Research http://bit.ly/5pUE12	2009-11-27 20:30:31	0	ISE Adler	0
1249	6129406849	http://twitter.com/missingword/status/6129406849	Social Media Use in the United States: Implications for Health ...: ... be sure that health communicators lever.. http://bit.ly/4VRuDe	2009-11-27 20:57:06	0	Dewi Karmila	0
1249	6129538775	http://twitter.com/immortaldux/status/6129538775	Reading: &quot;Social Media Use in the United States: Implications for Health Communication #SecondLife #Twitter&quot; (http://twitthis.com/g9kwcy)	2009-11-27 21:02:27	0	Praetor Janus	0
1249	6129694531	http://twitter.com/dcp511/status/6129694531	Social Media Use in the United States: Implications for Health ...: This nationally representative survey is unique... http://bit.ly/4UKiEQ	2009-11-27 21:08:55	0	Kevin Dunsford	0
1249	6130196059	http://twitter.com/visionetics/status/6130196059	Social Media Use in the United States: Implications for Health ...: While racial/ethnic and health statusÃ¢â‚¬â€œrelat.. http://bit.ly/4UKiEQ	2009-11-27 21:29:48	0	Anthony Arnasalam	0
1249	6130543657	http://twitter.com/rebeccatrumple/status/6130543657	Social Media Use in the United States: Implications for Health ...: Social Media Use in the United States: Impl.. http://bit.ly/6OWO1S	2009-11-27 21:44:36	0	Rebecca Trumple	0
1249	6131132072	http://twitter.com/creativefusion/status/6131132072	Interesting study. RT @copdiary: Social Media Use in the US: Implications for Health Communication http://bit.ly/6SxSL8 #hcsm (via@SMHealth)	2009-11-27 22:09:47	1	Creative Fusion	0
1249	6131170932	http://twitter.com/health_twit01/status/6131170932	KentBottles RT @ kentbottles @copdiary Social Media Use in US: Implications for Health Communication http://bit.ly/6SxSL8	2009-11-27 22:11:27	1	Pepper T	0
1249	6135127495	http://twitter.com/dlove03/status/6135127495	Social Media Use in the United States: Implications for Health ...: Finally, we found an unexpected education and r... http://bit.ly/4UKiEQ	2009-11-28 01:21:24	1	Derrick Love	1
1249	6136526421	http://twitter.com/socialmediaspn/status/6136526421	Social Media Use in the United States: Implications for Health ... http://bit.ly/8X0qIp	2009-11-28 02:52:05	0	Social Media Spain	1
1249	6138508617	http://twitter.com/anna_rich/status/6138508617	Social Media Use in the United States: Implications for Health ...: J Womens Health (Larchmt) 2009 Mar;18(3):40.. http://bit.ly/53SPYy	2009-11-28 05:29:17	0	Anna Rich	1
1249	6138607907	http://twitter.com/wantshewants/status/6138607907	women in Love: Social Media Use in the United States: Implications for Health ... http://bit.ly/6DjAUV	2009-11-28 05:37:18	0	Anna Chio	1
1249	6140188680	http://twitter.com/zorgbeheer/status/6140188680	DELI Social Media Use in the United States: Implications for Health Communication | Chou | Journal of Medical Inter... http://bit.ly/4UKiEQ	2009-11-28 07:38:22	1	zorgbeheer	1
1249	6141818184	http://twitter.com/brendafinkle/status/6141818184	RT @CreativeFusion: RT @copdiary: Social Media Use in US: Implications for Health Communication http://bit.ly/6SxSL8 #hcsm (via@SMHealth)	2009-11-28 09:17:30	1	brendafinkle	1
1249	6141923015	http://twitter.com/pedroluisgs/status/6141923015	True reach of SM among US populations and changing of health comms patterns http://bit.ly/6SxSL8	2009-11-28 09:23:09	0	Pedro L. GonzÃƒÂ¡lez	1
1249	6141930164	http://twitter.com/pedroluisgs/status/6141930164	True reach of SM among US populations and changing of health comms patterns http://bit.ly/6SxSL8 #hcsmeu #hcsm	2009-11-28 09:23:32	0	Pedro L. GonzÃƒÂ¡lez	1
1249	6143323308	http://twitter.com/edrneelesh/status/6143323308	RT @PedroLuisGS: True reach of SM among US populations and changing of health comms patterns http://bit.ly/6SxSL8 #hcsmeu #hcsm	2009-11-28 10:32:16	0	Neelesh Bhandari	1
1249	6144702680	http://twitter.com/ideagoras/status/6144702680	RT @PedroLuisGS: True reach of SM among US populations and changing of health comms patterns http://bit.ly/6SxSL8 #hcsmeu #hcsm	2009-11-28 11:34:13	1	Ideagoras	1
1249	6146504897	http://twitter.com/jacksoncoker/status/6146504897	RT @PedroLuisGS: True reach of SM among US populations and changing of health comms patterns http://bit.ly/6SxSL8 #hcsmeu #hcsm	2009-11-28 12:53:05	0	Jackson Coker	1
1249	6146903556	http://twitter.com/healthintel/status/6146903556	More data, as if we didn&#39;t have enough proof. &#39;Social Media Use in US: Implications for Health Comm&#39; http://j.mp/4Ne0SX #hcsm #fdasm	2009-11-28 13:10:43	0	HealthIntel	1
1249	6147249127	http://twitter.com/kentbottles/status/6147249127	RT @HealthIntel More data. &#39;Social Media Use in US: Implications for Health Comm&#39; http://j.mp/4Ne0SX #hcsm #fdasm	2009-11-28 13:25:55	7	KentBottles	1
1249	6147612310	http://twitter.com/ahier/status/6147612310	RT @HealthIntel More data. &#39;Social Media Use in US: Implications for Health Comm&#39; http://j.mp/4Ne0SX #hcsm (via @KentBottles)	2009-11-28 13:42:04	10	Brian Ahier	1
1249	6147756777	http://twitter.com/hlane/status/6147756777	Reading now. Yow! RT @skypen Journal Med Internet Research Social Media Use in US: Implications 4 Health Communication http://tr.im/G2yQ	2009-11-28 13:48:39	0	Hilary Lane	1
1249	6147789485	http://twitter.com/nahumg/status/6147789485	RT @ahier: RT @HealthIntel More data. &#39;Social Media Use in US: Implications for Health Comm&#39; http://j.mp/4Ne0SX #hcsm (via @KentBottles)	2009-11-28 13:50:08	1	Nahum Gershon	1
1249	6148030802	http://twitter.com/rwjf/status/6148030802	Social media use and implications for health communications. http://j.mp/4Ne0SX via @nahumg @ahier @HealthIntel @KentBottles	2009-11-28 14:00:57	10	RWJF News	1
1249	6148676834	http://twitter.com/urbaninvention/status/6148676834	RT @RWJF: Social media use and implications for health communications. http://j.mp/4Ne0SX via @nahumg @ahier @HealthIntel @KentBottles	2009-11-28 14:29:56	0	J. Penrod-Krause	1
1249	6148923275	http://twitter.com/mfp24/status/6148923275	RT @RWJF: Social media use and implications for health communications. http://j.mp/4Ne0SX via @nahumg @ahier @HealthIntel @KentBottles	2009-11-28 14:41:02	1	Michele Moore Polz	1
1249	6149053777	http://twitter.com/miriametucker/status/6149053777	RT @RWJF: Social media use and implications for health communications. http://j.mp/4Ne0SX via @nahumg @ahier @HealthIntel @KentBottles	2009-11-28 14:47:02	9	Miriam E. Tucker	1
1249	6149960943	http://twitter.com/imjustsayin/status/6149960943	@skapple RT @RWJF Social media use and implications for health communications. http://j.mp/4Ne0SX	2009-11-28 15:27:24	1	Kyle Pfister	1
1249	6150742625	http://twitter.com/kate_morrison/status/6150742625	RT @RWJF: Social media use and implications for health communications. http://j.mp/4Ne0SX via @nahumg @ahier @HealthIntel @KentBottles	2009-11-28 16:01:27	0	Catherine Morrison	1
1249	6150814104	http://twitter.com/getting2ihm/status/6150814104	NIH National Cancer Institute study on impact of Social media on health communications http://j.mp/4Ne0SX #hcsm #hcmktg #research	2009-11-28 16:04:27	0	Getting2 IHM	1
1249	6152128828	http://twitter.com/elt7/status/6152128828	RT @Kate_Morrison: RT @RWJF: Social media use and implications for health communications. http://j.mp/4Ne0SX	2009-11-28 17:01:56	0	Erin Turner	1
1249	6152447520	http://twitter.com/kelconnors/status/6152447520	RT @HealthIntel: &#39;Social Media Use in US: Implications for Health Comm&#39; http://j.mp/4Ne0SX #hcsm #fdasm	2009-11-28 17:16:17	1	Kelley Connors	1
1249	6155909999	http://twitter.com/hoyce/status/6155909999	RT @RWJF: Social media use and implications for health communications. http://j.mp/4Ne0SX via @nahumg @ahier @HealthIntel @KentBottles	2009-11-28 19:46:41	1	Daniel Gracie	1
1249	6156218860	http://twitter.com/daphneleigh/status/6156218860	@ahier Study from 2007 data, already dated in Internet time; not completely buying it. http://j.mp/4Ne0SX @HealthIntel @KentBottles #hcsm	2009-11-28 19:59:56	9	Daphne Swancutt	1
1249	6157660950	http://twitter.com/2healthguru/status/6157660950	Social Media Use in the United States: Implications for Health Communication ~ http://bit.ly/6SxSL8 via @getting2ihm	2009-11-28 21:01:16	9	Gregg Masters	1
1249	6164743148	http://twitter.com/andrewspong/status/6164743148	RT @PedroLuisGS: True reach of SM among US populations and changing of health comms patterns http://bit.ly/6SxSL8 #hcsmeu #hcsm	2009-11-29 02:42:22	9	Andrew Spong	2
1249	6169943596	http://twitter.com/colleenatrpci/status/6169943596	RT @HealthIntel: More data, as if we didn&#39;t have enough proof. &#39;Social Media Use in US: Implications for Health Comm&#39; http://j.mp/4Ne0SX ...	2009-11-29 08:46:01	4	colleen karuza	2
1249	6170295756	http://twitter.com/graftfinder/status/6170295756	RT @getting2ihm: NIH National Cancer Institute study on impact of Social media on health communications http://j.mp/4Ne0SX #healthcare	2009-11-29 09:04:35	5	GraftFinder	2
1249	6170413109	http://twitter.com/healthythinker/status/6170413109	Social media aren&#39;t utilized uniformly across all psycho/demographic gps - make sure you target your target - in JMIR - http://bit.ly/6SxSL8	2009-11-29 09:10:39	10	healthythinker	2
1249	6170801674	http://twitter.com/jphoff/status/6170801674	From JMIR: Age accurately predicts social media use; other psycho/demographics don&#39;t impact. http://bit.ly/6SxSL8 #in	2009-11-29 09:30:09	1	Jim Hoff	2
1249	6175513333	http://twitter.com/ehealthdc/status/6175513333	Social media study reinforces fact that people like &quot;easy&quot; social media, more work = lower participation http://bit.ly/6SxSL8	2009-11-29 13:07:31	1	eHealth Initiative	2
1249	6179310821	http://twitter.com/odomlewis/status/6179310821	RT @skypen Journal of #Medical Internet Research: &quot;Social Media Use in the US: Implications 4 Health http://bit.ly/7wyGja #socialmedia	2009-11-29 15:43:15	0	Odom Lewis	2
1100	6180044181	http://twitter.com/psychdietry/status/6180044181	A Text MessageÃ¢â‚¬â€œBased Intervention for Weight Loss: Randomized Controlled Trial. http://bit.ly/3GnzX	2009-11-29 16:09:42	1	Psychology Diet	320
1100	6180480151	http://twitter.com/miltonstokes/status/6180480151	RT @PsychDIETry: A Text MessageÃ¢â‚¬â€œBased Intervention for Weight Loss: Randomized Controlled Trial. http://bit.ly/3GnzX	2009-11-29 16:26:27	0	Milton Stokes	320
1100	6180638461	http://twitter.com/etribole/status/6180638461	RT @PsychDIETry: A Text MessageÃ¢â‚¬â€œBased Intervention for Weight Loss: Randomized Controlled Trial. http://bit.ly/3GnzX	2009-11-29 16:32:45	5	Evelyn Tribole MS RD	320
1100	6180805451	http://twitter.com/lollydub/status/6180805451	RT @PsychDIETry: A Text MessageÃ¢â‚¬â€œBased Intervention for Weight Loss: Randomized Controlled Trial. http://bit.ly/3GnzX	2009-11-29 16:39:35	0	Lauryn Whitfield	320
1249	6184175188	http://twitter.com/healthybyte/status/6184175188	RT Social media study reinforces fact that people like &quot;easy&quot; social media, more work = lower participation http://bit.ly/6SxSL8 #HCIT #HC	2009-11-29 18:53:32	0	healthybyte @ MEDgle	2
1249	6185538383	http://twitter.com/bujulicious/status/6185538383	RT @SMHealth: Social Media Use in the US: Implications for Health Communication http://bit.ly/6SxSL8 #hcsm #healthcare	2009-11-29 19:45:56	0	Ann Aikin	2
1249	6188319771	http://twitter.com/2healthguru/status/6188319771	You all seen this one? Social Media Use in the United States: Implications for Health Communication ~ http://bit.ly/6SxSL8 #hcsm	2009-11-29 21:25:19	9	Gregg Masters	2
1249	6188766357	http://twitter.com/drottematic/status/6188766357	RT @2healthguru: You all seen this one? Social Media Use in the USA: Implications for Health Communication ~ http://bit.ly/6SxSL8 #hcsm	2009-11-29 21:39:38	1	Jessica Otte	2
1249	6194824470	http://twitter.com/shellsuga/status/6194824470	RT @getting2ihm: NIH National Cancer Institute study on impact of Social media on health communications http://j.mp/4Ne0SX #hcsm #hcmktg	2009-11-30 01:53:45	0	Michelle	3
1249	6194828972	http://twitter.com/seattleblank/status/6194828972	RT @2healthguru: You all seen this one? Social Media Use in the USA: Implications for Health Communication ~ http://bit.ly/6SxSL8 #hcsm	2009-11-30 01:54:02	9	Aaron Blank	3
1249	6194836213	http://twitter.com/tbsocialmedia/status/6194836213	RT @2healthguru: You all seen this one? Social Media Use in the USA: Implications for Health Communication ~ http://bit.ly/6SxSL8 #hcsm	2009-11-30 01:54:28	0	Marco van de Kamp	3
1100	6196763930	http://twitter.com/gewichtigezaken/status/6196763930	RT @PsychDIETry: A Text MessageÃ¢â‚¬â€œBased Intervention for Weight Loss: Randomized Controlled Trial. http://bit.ly/3GnzX	2009-11-30 04:05:03	0	Lia	321
1100	0		RT @PsychDIETry: A Text MessageÃ¢â‚¬â€œBased Intervention for Weight Loss: Randomized Controlled Trial. http://bit.ly/3GnzX	2009-11-30 04:05:03	0	Lia van Rooden	321
1249	6198398724	http://twitter.com/berlin_health20/status/6198398724	social media use US and healthcare implications http://www.jmir.org/2009/4/e48 #hcsmeu	2009-11-30 06:01:27	0	Alex Schachinger	3
1163	6199398295	http://twitter.com/jmedinternetres/status/6199398295	jmir.org: Disparities by Race and Ethnicity in Cancer Survivor Stories Available on the Web http://bit.ly/5y9jA3	2009-11-30 07:01:33	7	J Med Internet Res	0
1163	6199399056	http://twitter.com/grunigen/status/6199399056	Disparities by Race and Ethnicity in Cancer Survivor Stories Available on the Web: Background: The rapid... http://bit.ly/5y9jA3 JMIR Feed:	2009-11-30 07:01:35	1	UCI Medical Library	0
1163	6199494614	http://twitter.com/sponso_ring/status/6199494614	Disparities by Race and Ethnicity in Cancer Survivor Stories ...: Web address extension (.com, .edu, .org, etc) and the http://url4.eu/r0IL	2009-11-30 07:06:50	0	sponso RING	0
1163	6199981135	http://twitter.com/cleveland129/status/6199981135	Disparities by Race and Ethnicity in Cancer Survivor Stories ... http://bit.ly/5y9jA3	2009-11-30 07:32:52	0	andrew washington	0
1163	6199981612	http://twitter.com/internetpengar/status/6199981612	Disparities by Race and Ethnicity in Cancer Survivor Stories ... http://bit.ly/5y9jA3	2009-11-30 07:32:53	0	Matthew Lloyd	0
1249	6201891101	http://twitter.com/chibbie/status/6201891101	Thanks, timely for me! RT @berlin_health20: social media use US and healthcare implications http://bit.ly/6SxSL8 #hcsmeu	2009-11-30 09:01:32	0	Joanna Ptolomey	3
1163	6201925250	http://twitter.com/berci/status/6201925250	Disparities by Race and Ethnicity in Cancer Survivor Stories Available on the Web | Eddens | Journal of Medical... http://ff.im/-cdigr	2009-11-30 09:02:52	10	Bertalan MeskÃƒÂ³, MD	0
1163	6203379917	http://twitter.com/aliciaspeaks/status/6203379917	Disparities by Race and Ethnicity in Cancer Survivor Stories ...: Survivors&#39; direct experience and demonstr.. http://bit.ly/8AKJ7e	2009-11-30 09:59:52	0	Alicia Zimm	0
1249	6204377839	http://twitter.com/bacigalupe/status/6204377839	JMIR: Social Media Use in the US: Implications for Health Communication http://tr.im/G2yQ (via @healthintel @skypen)	2009-11-30 10:36:27	3	bacigalupe	3
1163	6204490008	http://twitter.com/eysenbach/status/6204490008	RT @JMedInternetRes: jmir.org: Disparities by Race and Ethnicity in Cancer Survivor Stories Available on the Web http://bit.ly/5y9jA3	2009-11-30 10:40:33	8	Gunther Eysenbach	0
1249	6204567169	http://twitter.com/ideaworkshc/status/6204567169	RT @bacigalupe: JMIR: Social Media Use in the US: Implications for Health Communication http://tr.im/G2yQ (via @healthintel @skypen)	2009-11-30 10:43:24	0	ideaworks	3
1249	0		RT @bacigalupe: JMIR: Social Media Use in the US: Implications for Health Communication http://tr.im/G2yQ (via @healthintel @skypen)	2009-11-30 10:43:24	0	ideaworks	3
1163	6204669240	http://twitter.com/gfry/status/6204669240	RT @JMedInternetRes: Disparities by Race and Ethnicity in Cancer Survivor Stories Available on the Web http://bit.ly/5y9jA3 &lt;= THANK YOU!	2009-11-30 10:47:09	8	Gilles Frydman	0
1163	6206123125	http://twitter.com/hypnostopsmoke/status/6206123125	Disparities by Race and Ethnicity in Cancer Survivor Stories ...: The impact of a videotape on smoking cessatio.. http://bit.ly/8cPeN1	2009-11-30 11:40:30	0	Stop Smoking	0
1163	6206614882	http://twitter.com/dcp511/status/6206614882	Disparities by Race and Ethnicity in Cancer Survivor Stories ...: ComScore is a global Internet information provide... http://bit.ly/5y9jA3	2009-11-30 11:58:49	0	Kevin Dunsford	0
1163	6206903791	http://twitter.com/scottjimm/status/6206903791	Disparities by Race and Ethnicity in Cancer Survivor Stories ...: Survivors&#39; direct experience and demonstr.. http://bit.ly/8AKJ7e	2009-11-30 12:09:18	0	Jimmy Neal Scott	0
1249	6207145532	http://twitter.com/epublichealth/status/6207145532	Article: Social Media Use in the United States: Implications for Health Communication: http://tinyurl.com/yav2hn8	2009-11-30 12:18:25	0	Terry Ruth Callan	3
1163	6208038683	http://twitter.com/blackandhealthy/status/6208038683	Disparities by Race and Ethnicity in Cancer Survivor Stories ...: In the United States, cancer disproportionate.. http://bit.ly/8AKJ7e	2009-11-30 12:52:06	0	R. Barefoot	0
1163	6209748307	http://twitter.com/cancerleft/status/6209748307	Disparities by Race and Ethnicity in Cancer Survivor Stories ... http://bit.ly/7R0KFn	2009-11-30 13:57:10	0	Cancer Left	0
1163	6211986040	http://twitter.com/pinkadvocate/status/6211986040	Disparities by Race and Ethnicity in Cancer Survivor Stories ... http://bit.ly/5y9jA3	2009-11-30 15:24:05	1	Jay Adams	0
1163	6212107003	http://twitter.com/boobiewed/status/6212107003	RT @PinkAdvocate: Disparities by Race and Ethnicity in Cancer Survivor Stories ... http://bit.ly/5y9jA3	2009-11-30 15:28:40	0	Boobie Wednesday	0
1249	6212171011	http://twitter.com/gmayman/status/6212171011	Article: Social Media Use in the United States: Implications for Health Communication: http://tinyurl.com/yav2hn8 RT @ePublicHealth	2009-11-30 15:30:59	0	Gillian Mayman	3
1163	6212271746	http://twitter.com/cdashmoney/status/6212271746	RT @PinkAdvocate: Disparities by Race and Ethnicity in Cancer Survivor Stories ... http://bit.ly/5y9jA3	2009-11-30 15:34:51	1	Clarissa	0
1163	6214847377	http://twitter.com/carleesmailbox/status/6214847377	Disparities by Race and Ethnicity in Cancer Survivor Stories ...: Survivors&#39; direct experience and demonstr.. http://bit.ly/8AKJ7e	2009-11-30 17:28:31	0	carlees	0
1249	6216462870	http://twitter.com/mlibraryhealthy/status/6216462870	RT @gmayman: Article: Social Media Use in the United States: Implications for Health Communication: http://tinyurl.com/yav2hn8 RT @ePubl ...	2009-11-30 18:24:18	0	Taub Health Sci Lib	3
1249	6216656775	http://twitter.com/abcrocker/status/6216656775	RT @ePublicHealth: Article: Social Media Use in the United States: Implications for Health Communication: http://tinyurl.com/yav2hn8	2009-11-30 18:30:54	0	Andy Crocker	3
1187	6239608772	http://twitter.com/healthytech/status/6239608772	Users of Personally Controlled Health Record favor its autonomy...a better option to EHR through health insurance. http://bit.ly/WUjzH	2009-12-01 11:31:40	0	Stephen A Morales	216
1249	6240033949	http://twitter.com/alokc/status/6240033949	#Social Media Use in the United States: Implications for #Health #Communication http://www.jmir.org/2009/4/e48	2009-12-01 11:47:19	0	alokc	4
1163	6240622683	http://twitter.com/pudliszek/status/6240622683	Disparities by Race and Ethnicity in Cancer Survivor Stories Available on the Web by JMIR http://bit.ly/8fCxpU	2009-12-01 12:09:01	7	Ewa Dobrogowska	1
1249	6252525542	http://twitter.com/practicefusion/status/6252525542	Study: Age predicts health-related social media use (education, race/ethnicity and access to care do not) ... http://tinyurl.com/yhc6erf	2009-12-01 19:22:33	1	Practice Fusion	4
1249	6257791254	http://twitter.com/wellnessadviser/status/6257791254	Rt @RWJF Social media use and implications for health communications. http://j.mp/4Ne0SX via @nahumg @ahier @HealthIntel @KentBottles	2009-12-01 22:18:32	1	Bob Jenkins	4
1311	6280791266	http://twitter.com/grunigen/status/6280791266	Internet Use and Self-Rated Health Among Older People: A National Survey: Background: Older people are a... http://bit.ly/5ppZZv JMIR Feed:	2009-12-02 15:57:13	1	UCI Medical Library	0
1311	6280793160	http://twitter.com/jmedinternetres/status/6280793160	jmir.org: Internet Use and Self-Rated Health Among Older People: A National Survey http://bit.ly/5ppZZv	2009-12-02 15:57:17	7	J Med Internet Res	0
1311	6288801365	http://twitter.com/directorhsc/status/6288801365	Internet Use and Self-Rated Health Among Older People: A National Survey http://www.jmir.org/2009/4/e49/	2009-12-02 20:38:50	0	ray kirk	0
1163	6291016934	http://twitter.com/keddens/status/6291016934	Finally! http://www.jmir.org/2009/4/e50/HTML	2009-12-02 21:53:30	0	Kate Eddens	2
1311	6293042630	http://twitter.com/jfahrni/status/6293042630	RT @JMedInternetRes jmir.org: Internet Use and Self-Rated Health Among Older People: A National Survey http://bit.ly/5ppZZv	2009-12-02 23:07:04	2	Jerry Fahrni	0
1311	6296117990	http://twitter.com/princebold/status/6296117990	Internet Use and Self-Rated Health Among Older People: A National ...: Objective: The aim of this study was to exam... http://bit.ly/5ppZZv	2009-12-03 01:26:26	0	prince.bold	1
1311	6296871727	http://twitter.com/cleveland129/status/6296871727	Internet Use and Self-Rated Health Among Older People: A National ... http://bit.ly/5ppZZv	2009-12-03 02:09:49	0	andrew washington	1
1311	6298041021	http://twitter.com/internetpengar/status/6298041021	Internet Use and Self-Rated Health Among Older People: A National ... http://bit.ly/5ppZZv	2009-12-03 03:26:12	0	Matthew Lloyd	1
1311	6301646670	http://twitter.com/celestelinguere/status/6301646670	Internet Use and Self-Rated Health Among Older People: A National ...: First, we examined self-rated health (ie, pe... http://bit.ly/5ppZZv	2009-12-03 07:19:43	0	CelesteLinguere	1
1249	6310453478	http://twitter.com/blueeyepath/status/6310453478	Interesting study: Social Media Use in U.S.: Implications for Health Comms, but 2007 HINTS data is way too old http://twurl.nl/ran13m #hcsm	2009-12-03 13:08:00	0	Path of the Blue Eye	6
1249	6310732264	http://twitter.com/ericaholt/status/6310732264	RT @blueeyepath Social Media Use in U.S.: Implications for Health Comms (but 2007 HINTS data is way too old) http://twurl.nl/ran13m #hcsm	2009-12-03 13:18:41	8	Erica Holt	6
1311	6318183285	http://twitter.com/eqpaho/status/6318183285	Internet Use and Self-Rated Health Among Older People http://www.jmir.org/2009/4/e49/	2009-12-03 18:01:18	6	PAHO/WHO	1
1157	6318482308	http://twitter.com/eqpaho/status/6318482308	Infodemiology and Infoveillance: Framework for an Emerging Set of Public Health Informatics http://www.jmir.org/2009/1/e11/HTML	2009-12-03 18:11:42	6	PAHO/WHO	251
1311	6318525842	http://twitter.com/ashleyebowen/status/6318525842	I knew it wasn&#39;t just &quot;an age thing&quot; RT @eqpaho: Internet Use and Self-Rated Health Among Older People http://bit.ly/8MWZKa	2009-12-03 18:13:14	1	Ashley E Bowen	1
1157	6319035842	http://twitter.com/abrasco/status/6319035842	RT @eqpaho: Infodemiology and Infoveillance: Framework for an Emerging Set of Public Health Informatics http://www.jmir.org/2009/1/e11/HTML	2009-12-03 18:31:19	0	ABRASCO	251
1311	6335610257	http://twitter.com/edrneelesh/status/6335610257	Internet Use and Self-Rated Health Among Older People: A National Survey http://bit.ly/4syAar #ehealth	2009-12-04 07:41:09	0	Neelesh Bhandari	2
1056	6339506896	http://twitter.com/didacm/status/6339506896	@jabarrera Permiso concedido (obviamente) adjunto bibliografÃƒÂ­a http://www.jmir.org/2008/3/e23/	2009-12-04 10:18:49	1	DÃƒÂ­dac Margaix	485
1311	6342015607	http://twitter.com/dykeslibrary/status/6342015607	RT @edrneelesh: Internet Use and Self-Rated Health Among Older People: A National Survey http://bit.ly/4syAar #ehealth	2009-12-04 11:45:52	0	A.R. Dykes Library	2
1157	6342935036	http://twitter.com/ariffo/status/6342935036	RT @Infodemiology and Infoveillance: Framework for an Emerging Set of Public Health Informatics http://www.jmir.org/2009/1/e11/HTML	2009-12-04 12:18:24	0	Andrea Riffo M.	252
1157	6342948275	http://twitter.com/ariffo/status/6342948275	RT @eqpaho Infodemiology and Infoveillance: Framework for an Emerging Set of Public Health Informatics http://www.jmir.org/2009/1/e11/HTML	2009-12-04 12:18:51	0	Andrea Riffo M.	252
1056	6343625542	http://twitter.com/jabarrera/status/6343625542	Muchas gracias RT @didacm: @jabarrera Permiso concedido (obviamente) adjunto bibliografÃƒÂ­a http://www.jmir.org/2008/3/e23/	2009-12-04 12:42:19	0	Juan Antonio Barrera	485
1249	6346723848	http://twitter.com/mcic/status/6346723848	Rt @RWJF Social media use and implications for health communications. http://j.mp/4Ne0SX via @nahumg @ahier @HealthIntel @KentBottles	2009-12-04 14:30:16	1	The MCIC	7
1193	6421309138	http://twitter.com/bacigalupe/status/6421309138	JMIR: An Evaluation of Patient-Physician Communication Style During Telemedicine Consultations http://bit.ly/8rm903 #hc	2009-12-06 23:30:19	3	bacigalupe	67
1193	6421330567	http://twitter.com/tlomauro/status/6421330567	RT @bacigalupe: JMIR: An Evaluation of Patient-Physician Communication Style During Telemedicine Consultations http://bit.ly/8rm903 #hc	2009-12-06 23:31:15	0	Timothy Lomauro	67
1311	6491121556	http://twitter.com/zorgbeheer/status/6491121556	DELI Internet Use and Self-Rated Health Among Older People: A National Survey | Gracia | Journal of Medical Interne... http://bit.ly/5ppZZv	2009-12-09 03:25:49	1	zorgbeheer	7
1163	6491121687	http://twitter.com/zorgbeheer/status/6491121687	DELI Disparities by Race and Ethnicity in Cancer Survivor Stories Available on the Web | Eddens | Journal of Medica... http://bit.ly/5y9jA3	2009-12-09 03:25:50	1	zorgbeheer	9
1084	6502445758	http://twitter.com/penandpress/status/6502445758	Ouch. Adults who spend more than 3 hours online each week more likely to be obese, even if active when offline. http://bit.ly/8EMetX	2009-12-09 12:22:58	0	Pen and Press	135
1084	6502458868	http://twitter.com/penandpress/status/6502458868	And... did you know there is a Journal of Medical Internet Research? Now you do. http://bit.ly/8EMetX	2009-12-09 12:23:28	0	Pen and Press	135
1084	6502486103	http://twitter.com/g_pryor/status/6502486103	RT @PenandPress: And... did you know there is a Journal of Medical Internet Research? Now you do. http://bit.ly/8EMetX	2009-12-09 12:24:29	0	Gale Pryor	135
1311	6505230198	http://twitter.com/rmpmedia/status/6505230198	Internet Use and Self-Rated Health Among Older People: A National Survey http://ow.ly/KleY	2009-12-09 14:03:25	1	RMP Media	7
1311	0		RT @StyleNBeautyDoc New blog post: Get the Look: Khloe Kardashian&#39;s Quick Trim Appearance Makeup http://bit.ly/bPhgv1	2009-12-09 14:03:25	1	RMP Media	7
859	6513256009	http://twitter.com/bhengeveld/status/6513256009	J of Med Internet Research | Where Are They Now?: Science of the dead link. http://bit.ly/5IWkV2	2009-12-09 18:55:00	0	Bram Hengeveld	2574
859	21169738140	http://twitter.com/sharepulse/status/21169738140	RT @JackReichert Mind Map Your World and Discover Clarity http://awe.sm/59Ms5	2009-12-09 18:55:00	0	bhengeveld	2574
859	0		J of Med Internet Research | Where Are They Now?: Science of the dead link. http://bit.ly/5IWkV2	2009-12-09 18:55:00	0	Bram Hengeveld	2574
920	6513257070	http://twitter.com/bhengeveld/status/6513257070	JMIR | Using WebCite to Permanently Archive Cited Web Pages: solution to dead links? http://bit.ly/57MoDN	2009-12-09 18:55:03	0	Bram Hengeveld	1440
920	0		JMIR | Using WebCite to Permanently Archive Cited Web Pages: solution to dead links? http://bit.ly/57MoDN	2009-12-09 18:55:03	0	Bram Hengeveld	1440
1311	6517678912	http://twitter.com/healthinequity/status/6517678912	Hey @seergenius: Internet Use and Self-Rated Health Among Older People: A National Survey: http://www.jmir.org/2009/4/e49 #socialmediaphp	2009-12-09 21:21:37	0	Sick.	7
1163	6517748563	http://twitter.com/healthinequity/status/6517748563	Disparities by Race and Ethnicity in Cancer Survivor Stories Available on the Web: http://www.jmir.org/2009/4/e50.	2009-12-09 21:23:56	0	Sick.	9
1163	6517990336	http://twitter.com/kaizencoach/status/6517990336	RT @healthinequity: Disparities by Race and Ethnicity in Cancer Survivor Stories Available on the Web: http://bit.ly/8fCxpU. #P2	2009-12-09 21:31:51	1	Karen B. Cohen	9
1163	6521702273	http://twitter.com/healthjustice/status/6521702273	RT @healthinequity Disparities by Race and Ethnicity in Cancer Survivor Stories Available on the Web: http://www.jmir.org/2009/4/e50.	2009-12-09 23:44:17	0	NYLPI Health Justice	9
1058	6550606967	http://twitter.com/ogradylaura/status/6550606967	RT @HealthVault: Question 2 How do we measure and demonstrate meaningful use outcomes? see evaluation framework: http://bit.ly/sKiLC	2009-12-10 20:11:25	0	Laura O'Grady	175
591	6681184104	http://twitter.com/susannahfox/status/6681184104	Re-reading &quot;How Cancer Survivors Provide Support on Cancer-Related Internet Mailing Lists&quot; http://www.jmir.org/2007/2/e12	2009-12-14 20:51:34	10	SusannahFox	945
591	6681243732	http://twitter.com/sarchet62/status/6681243732	RT @SusannahFox: Re-reading &quot;How Cancer Survivors Provide Support on Cancer-Related Internet Mailing Lists&quot; http://www.jmir.org/2007/2/e12	2009-12-14 20:53:37	1	sarchet62	945
591	6681307682	http://twitter.com/gfry/status/6681307682	RT @SusannahFox: &quot;How Cancer Survivors Provide Support on Cancer-Related Internet Mailing Lists&quot; http://is.gd/5nTl6 &lt;= ACOR research	2009-12-14 20:55:48	8	Gilles Frydman	945
1249	6768265311	http://twitter.com/shebamuturi/status/6768265311	http://tr.im/HTVY also backs finding that US popn use of Soc Med is independent of educ, race/ethnicity &amp; hlth care access	2009-12-17 11:52:04	1	Elisheba Muturi	20
1258	6769471672	http://twitter.com/grunigen/status/6769471672	An Electronic Clinical Decision Support Tool to Assist Primary Care Providers in Cardiovascular Disease ... http://bit.ly/8J4sxn JMIR Feed:	2009-12-17 12:45:08	1	UCI Medical Library	0
1258	6769471369	http://twitter.com/jmedinternetres/status/6769471369	jmir.org: An Electronic Clinical Decision Support Tool to Assist Primary Care Providers in Cardiovascular Disease R... http://bit.ly/8J4sxn	2009-12-17 12:45:08	7	J Med Internet Res	0
1258	6773787229	http://twitter.com/internetpengar/status/6773787229	An Electronic Clinical Decision Support Tool to Assist Primary ... http://bit.ly/6kOtTt	2009-12-17 15:43:58	0	Matthew Lloyd	0
1258	6792074011	http://twitter.com/bodyspacesoc/status/6792074011	Electronic Clinical Decision Support Tool to Assist Primary Care Providers in Cardiovascular Disease Management | JMIR http://bit.ly/5lOcIa	2009-12-18 05:01:55	0	Antonio A. Casilli	1
1100	6884185823	http://twitter.com/dudeitseli/status/6884185823	A Text MessageÃ¢â‚¬â€œBased Intervention for Weight Loss: Randomized Controlled Trial. http://bit.ly/3GnzX	2009-12-21 00:16:31	0	Eliezer Reyes	342
1278	6905428792	http://twitter.com/directorhsc/status/6905428792	Web Usage Data as a Means of Evaluating Public Health Messaging and Outreach http://www.jmir.org/2009/4/e52/	2009-12-21 16:09:19	0	ray kirk	0
1278	6905962582	http://twitter.com/mascher/status/6905962582	Web Usage Data as a Means of Evaluating Public Health Messaging and Outreach http://bit.ly/6Mqd71	2009-12-21 16:30:45	0	Marie Ascher	0
1278	6906164035	http://twitter.com/oneredsock/status/6906164035	RT @jranck Web Usage Data as a Means of Evaluating Public Health Messaging and Outreach http://bit.ly/6Mqd71	2009-12-21 16:38:43	1	OneRedSock	0
1278	6909096829	http://twitter.com/grunigen/status/6909096829	Web Usage Data as a Means of Evaluating Public Health Messaging and Outreach: Background: The Internet i... http://bit.ly/5l3F1h JMIR Feed:	2009-12-21 18:26:11	1	UCI Medical Library	0
1278	6909096588	http://twitter.com/jmedinternetres/status/6909096588	jmir.org: Web Usage Data as a Means of Evaluating Public Health Messaging and Outreach http://bit.ly/5l3F1h	2009-12-21 18:26:11	7	J Med Internet Res	0
1278	6909133049	http://twitter.com/spaceflight/status/6909133049	RT @JMedInternetRes: jmir.org: Web Usage Data as a Means of Evaluating Public Health Messaging and Outreach http://bit.ly/5l3F1h	2009-12-21 18:27:26	0	Thomas Schwenk	0
1278	6920214696	http://twitter.com/shebamuturi/status/6920214696	RT @JMedInternetRes: jmir.org: Web Usage Data as a Means of Evaluating Public Health Messaging and Outreach http://bit.ly/5l3F1h	2009-12-22 00:46:24	1	Elisheba Muturi	1
1278	6920456547	http://twitter.com/healthglobal/status/6920456547	Web Usage Data as a Means of Evaluating Public Health Messaging and Outreach http://bit.ly/5l3F1h (via @ShebaMuturi @JMedInternetRes)	2009-12-22 00:56:45	1	eHealthGlobalHealth	1
1278	6920663308	http://twitter.com/johnreaves/status/6920663308	Evaluating Public Health Messaging &amp; Outreach [w/ web data] http://bit.ly/5l3F1h via @ShebaMuturi @JMedInternetRes @HealthGlobal	2009-12-22 01:05:26	0	JohnReaves	1
1278	6923351003	http://twitter.com/maryselevacher/status/6923351003	RT @JMedInternetRes: jmir.org: Web Usage Data as a Means of Evaluating Public Health Messaging and Outreach http://bit.ly/5l3F1h	2009-12-22 03:21:19	0	Maryse Levacher	1
1278	6973037447	http://twitter.com/may12th/status/6973037447	Web Usage Data as a Means of Evaluating Public Health Messaging and Outreach | Tian | Journal of Medical Internet Re... http://shar.es/aOJZo	2009-12-23 13:50:34	0	May 12th	2
1278	0		Web Usage Data as a Means of Evaluating Public Health Messaging and Outreach | Tian | Journal of Medical Internet Re... http://shar.es/aOJZo	2009-12-23 13:50:34	0	May 12th	2
1163	6990042378	http://twitter.com/zorgbeheer/status/6990042378	DELI Disparities by Race and Ethnicity in Cancer Survivor Stories Available on the Web | Eddens | Journal of Medica... http://bit.ly/5k61pI	2009-12-24 00:18:08	1	zorgbeheer	24
1278	6998035048	http://twitter.com/spirals/status/6998035048	18-mths!? to conclude &#39;Public health progs should further understand characteristics of those seeking info&#39; http://www.jmir.org/2009/4/e52	2009-12-24 07:25:54	1	Laila Takeh	3
1114	7093125553	http://twitter.com/psychdietry/status/7093125553	Weight, Blood Pressure, and Dietary Benefits After 12 Months of a Web-based Nutrition Education Program (DASH). http://cli.gs/NLdBN	2009-12-27 11:00:24	1	Psychology Diet	380
1051	7123794378	http://twitter.com/zorgbeheer/status/7123794378	DELI Versatile, Immersive, Creative and Dynamic Virtual 3-D Healthcare Learning Environments: A Review of the Liter... http://bit.ly/8eQQ3R	2009-12-28 09:26:16	1	zorgbeheer	483
402	7158130750	http://twitter.com/markhawker/status/7158130750	@BiteTheDust Perhaps an @eysenbach paper on attrition will help you sleep? http://bit.ly/5Ru1Wt #ehealth	2009-12-29 07:48:24	9	Mark Hawker	1734
402	0		@BiteTheDust Perhaps an @eysenbach paper on attrition will help you sleep? http://bit.ly/5Ru1Wt #ehealth	2009-12-29 07:48:24	10	Mark Hawker	1734
1143	7209787923	http://twitter.com/carebuzz/status/7209787923	Older PatientsÃ¢â‚¬â„¢ Enthusiasm to Use Electronic Mail to Communicate With Their Physicians: Cross-Sectional Survey http://bit.ly/6qk4mq	2009-12-30 16:43:08	4	CareBuzz	197
1143	0		Older PatientsÃ¢â‚¬â„¢ Enthusiasm to Use Electronic Mail to Communicate With Their Physicians: Cross-Sectional Survey http://bit.ly/6qk4mq	2009-12-30 16:43:08	9	CareBuzz	197
1143	7210094541	http://twitter.com/jeannemale/status/7210094541	Older PatientsÃ¢â‚¬â„¢ Enthusiasm to Use Electronic Mail to Communicate With Their Docs: Cross-Sectional Survey http://bit.ly/6qk4mq RT @Carebuzz	2009-12-30 16:54:10	1	Jeanne Male	197
1030	7412645394	http://twitter.com/smsurvivalguide/status/7412645394	For good insights into the effects of Web 2.0 on medicine and medical research, visit Medicine 2.0: http://tinyurl.com/5r3d4q	2010-01-05 14:28:45	0	Sherrie Madia	498
1030	7536185440	http://twitter.com/jamoussou/status/7536185440	Introducing &quot;Medicine 2.0&quot; http://www.jmir.org/2008/3/e22/	2010-01-08 18:11:17	5	Joel Amoussou	501
1030	7546159981	http://twitter.com/nicolaziady/status/7546159981	Medicine 2.0 :: http://tiny.cc/0QNl0	2010-01-08 23:37:53	0	Nicola Ziady	501
506	7580889925	http://twitter.com/shebamuturi/status/7580889925	@cdnorman Your JMIR article on ehealth literacy http://bit.ly/5ukg1V is just what I need. Plz share any updates, similar refs...	2010-01-09 22:54:03	1	Elisheba Muturi	1303
506	0		@cdnorman Your JMIR article on ehealth literacy http://bit.ly/5ukg1V is just what I need. Plz share any updates, similar refs...	2010-01-09 22:54:03	3	Elisheba Muturi	1303
931	7705686390	http://twitter.com/zorgbeheer/status/7705686390	DELI Design and Implementation of an Interactive Website to Support Long-Term Maintenance of Weight Loss | Stevens... http://bit.ly/8OAog3	2010-01-13 07:01:06	1	zorgbeheer	719
931	0		Ã£â€šÂ²Ã£Æ’Â¼Ã£Æ’Â Ã¦Â©Å¸Ã£Æ’Â»Ã£â€šÂ²Ã£Æ’Â¼Ã£Æ’Â Ã¤Â¼Å¡Ã§Â¤Â¾Ã¦â€œÂ¬Ã¤ÂºÂºÃ¥Å’â€“Ã£â€šÂ²Ã£Æ’Â¼Ã£Æ’Â Ã£Æ’ÂÃ£Æ’â€”Ã£Æ’â€ Ã£Æ’Â¥Ã£Æ’Â¼Ã£Æ’Å’Ã§ÂµÂÃ¦Â§â€¹Ã£Ââ€žÃ£ÂÂ¾Ã£Ââ€žÃ£ÂÂ¡Ã£ÂÂ Ã£ÂÂªÃ£ÂÂÃ£â‚¬â€šÃ£Æ’ÂÃ£â€šÂ¿Ã£ÂÂ¨Ã£Ââ€”Ã£ÂÂ¦Ã£ÂÂ¯Ã©ÂÂ¢Ã§â„¢Â½Ã£ÂÂÃ£Ââ€ Ã£ÂÂ Ã£Ââ€˜Ã£ÂÂ©Ã£Æ’Â»Ã£Æ’Â»Ã£Æ’Â»Ã£ÂÂ©Ã£Ââ€ Ã£Ââ€”Ã£â€šË†Ã£Ââ€ Ã£â‚¬â‚¬http://blog.esuteru.com/archives/500092.html	2010-01-13 07:01:06	0	zorgbeheer	719
904	7828374567	http://twitter.com/paulgeraghty/status/7828374567	reading http://is.gd/6nKsg RDF must be going to my head. Seriously sketching out EAV tables 4 mysql (ongoing crowdsourcing experiment)	2010-01-16 09:56:43	1	Paul Geraghty	2265
904	0		reading http://is.gd/6nKsg RDF must be going to my head. Seriously sketching out EAV tables 4 mysql (ongoing crowdsourcing experiment)	2010-01-16 09:56:43	0	paulgeraghty	2265
1263	8026020748	http://twitter.com/joseaperez/status/8026020748	A Web-Based Nutrition Program Reduces Health Care Costs in Employees With Cardiac Risk Factors: Before and After Cos... http://shar.es/aTGIC	2010-01-21 07:57:51	0	Joseaperez	90
1263	0		A Web-Based Nutrition Program Reduces Health Care Costs in Employees With Cardiac Risk Factors: Before and After Cos... http://shar.es/aTGIC	2010-01-21 07:57:51	0	Joseaperez	90
1337	8119570757	http://twitter.com/grunigen/status/8119570757	Learning in a Virtual World: Experience With Using Second Life for Medical Education: Background: Virtua... http://bit.ly/6W1Aqf JMIR Feed:	2010-01-23 13:39:04	1	UCI Medical Library	0
1337	8119570429	http://twitter.com/jmedinternetres/status/8119570429	jmir.org: Learning in a Virtual World: Experience With Using Second Life for Medical Education http://bit.ly/6W1Aqf	2010-01-23 13:39:04	7	J Med Internet Res	0
1337	8119731601	http://twitter.com/agouveia/status/8119731601	RT @JMedInternetRes: jmir.org: Learning in a Virtual World: Experience With Using Second Life for Medical Education http://bit.ly/6W1Aqf	2010-01-23 13:44:33	4	Alexandre Gouveia Ã¯Â£Â¿	0
1337	8119812690	http://twitter.com/bacigalupe/status/8119812690	Learning in a Virtual World: Using Second Life for Medical Education http://bit.ly/6W1Aqf (via @JMedInternetRes) #hcsm #hcsmeu	2010-01-23 13:47:19	3	bacigalupe	0
1337	8119988470	http://twitter.com/sarahstewart/status/8119988470	RT: @bacigalupe: Learning in a Virtual World: Using Second Life for Medical Education http://bit.ly/6W1Aqf (via @JMedInternetRes)	2010-01-23 13:53:18	3	SarahStewart	0
1337	8125812185	http://twitter.com/mczart1/status/8125812185	RT @JMedInternetRes: jmir.org: Learning in a Virtual World: Experience With Using Second Life for Medical Education http://bit.ly/6W1Aqf	2010-01-23 17:17:09	0	Margaret Czart	0
1337	8132111479	http://twitter.com/anthonyg79/status/8132111479	Learning in a Virtual World: Experience With Using Second Life for Medical Education http://ff.im/-eJJaQ	2010-01-23 20:46:55	0	Anthony Giannoumis	0
1337	8146792788	http://twitter.com/pedroluisgs/status/8146792788	RT @bacigalupe: Learning in a Virtual World:Using Second Life for Medical Education http://bit.ly/6W1Aqf (via@JMedInternetRes) #hcsm #hcsmeu	2010-01-24 06:24:50	0	Pedro L. GonzÃƒÂ¡lez	1
1337	8150463653	http://twitter.com/markhawker/status/8150463653	@amcunningham Did you see this latest paper on virtual worlds in education? http://bit.ly/8eCzyj Not read but could be useful?	2010-01-24 09:11:25	9	Mark Hawker	1
1337	8151599572	http://twitter.com/amcunningham/status/8151599572	RT @markhawker: @amcunningham Did you see this latest paper on virtual worlds in education? http://bit.ly/8eCzyj (@pfanderson) #meded	2010-01-24 09:53:22	8	AnneMarie Cunningham	1
1337	8152999504	http://twitter.com/maryselevacher/status/8152999504	RT @JMedInternetRes: jmir.org: Learning in a Virtual World: Experience With Using Second Life for Medical Education http://bit.ly/6W1Aqf	2010-01-24 10:42:26	0	Maryse Levacher	1
1337	8153050420	http://twitter.com/keumjooahn/status/8153050420	Learning in a Virtual World: Experience With Using Second Life for Medical Education http://twurl.nl/s7gr64	2010-01-24 10:44:15	0	Keumjoo	1
921	8167231046	http://twitter.com/so_white/status/8167231046	http://tinyurl.com/6zqfdh The Open Access Advantage | Eysenbach | Journal of Medical Internet Research	2010-01-24 18:14:08	0	so_white	1350
921	8167276623	http://twitter.com/deliciousbio/status/8167276623	The Open Access Advantage | Eysenbach | Journal of Medical Internet Research: http://url4.eu/1DFdU	2010-01-24 18:15:21	0	deliciousbio	1350
921	0		The Open Access Advantage | Eysenbach | Journal of Medical Internet Research: http://url4.eu/1DFdU	2010-01-24 18:15:21	0	deliciousbio	1350
1337	8187057201	http://twitter.com/wurfi/status/8187057201	&lt;article&gt; Experience With Using Second Life for Medical Education: http://bit.ly/5AC1YL (via @keumjooahn) #secondlife #education #simulation	2010-01-25 05:23:02	0	Wurfi	2
1337	8189049165	http://twitter.com/edrneelesh/status/8189049165	Learning in a Virtual World: Experience With Using Second Life for Medical Education http://bit.ly/5PfrQq	2010-01-25 06:58:26	0	Neelesh Bhandari	2
1337	8193426534	http://twitter.com/pudliszek/status/8193426534	Learning in a Virtual World: Experience With Using Second Life for Medical Education via: JMIR http://bit.ly/5gBEVw	2010-01-25 09:29:40	7	Ewa Dobrogowska	2
1337	8201177062	http://twitter.com/skukolja/status/8201177062	Learning in a Virtual World: Experience With Using Second Life for Medical Education, J Med Internet Res, Jan 23 http://bit.ly/5zP1lS	2010-01-25 13:12:46	1	SunÃ„Âana Kukolja	2
1249	8204233076	http://twitter.com/haroldbish/status/8204233076	social media critical in spreading health comm progs in U.S. Wonder what the status is in the UK with different regs? http://ow.ly/10hSl	2010-01-25 14:45:57	1	Andy Stafford	59
1337	8204926148	http://twitter.com/bevanwhitfield/status/8204926148	Learning in a Virtual World: Experience With Using Second Life for Medical Education http://bit.ly/4UhRsR http://bit.ly/4LBUxb #secondlife	2010-01-25 15:06:57	10	Elisa Butler (Bevan)	2
1337	8205290659	http://twitter.com/directorhsc/status/8205290659	Learning in a Virtual World: Experience With using Second Life for Medical Education http://www.jmir.org/2010/1/e1/	2010-01-25 15:18:13	0	ray kirk	2
1337	8205430510	http://twitter.com/arinbasu/status/8205430510	RT @directorhsc: Learning in a Virtual World: Experience With using Second Life for Medical Education http://www.jmir.org/2010/1/e1/	2010-01-25 15:22:28	0	Arin	2
1337	8205676698	http://twitter.com/healthinfoislan/status/8205676698	Learning in a Virtual World: Experience With Using Second Life for Medical Education: Conclusions: The results of ... http://bit.ly/4RBXul	2010-01-25 15:29:57	1	Namro Orman	2
1337	8206822928	http://twitter.com/malburns/status/8206822928	&quot;Experience With Using Second Life for Medical Education&quot; http://bit.ly/5AC1YL	2010-01-25 16:04:09	10	Mal Burns	2
1337	8207069155	http://twitter.com/bethkraemerky/status/8207069155	RT @malburns: &quot;Experience With Using Second Life for Medical Education&quot; http://bit.ly/5AC1YL	2010-01-25 16:11:31	1	Beth Kraemer	2
1337	8209555027	http://twitter.com/daynuv/status/8209555027	&quot;Experience With Using Second Life for Medical Education&quot; http://bit.ly/5AC1YL	2010-01-25 17:23:44	1	Daynuv	2
1337	0		&quot;Experience With Using Second Life for Medical Education&quot; http://bit.ly/5AC1YL	2010-01-25 17:23:44	7	Daynuv	2
1337	8209827255	http://twitter.com/trudytakacs/status/8209827255	RT @Daynuv: &quot;Experience With Using Second Life for Medical Education&quot; http://bit.ly/5AC1YL	2010-01-25 17:31:21	1	TrudyTakacs	2
1337	8226703507	http://twitter.com/shebamuturi/status/8226703507	RT @JMedInternetRes: jmir.org: Learning in a Virtual World: Experience With Using Second Life for Medical Education http://bit.ly/6W1Aqf	2010-01-26 02:08:58	1	Elisheba Muturi	3
1337	8236549465	http://twitter.com/rashford/status/8236549465	Peer reviewed-Learning in a Virtual World: Experience With Using Second Life for Medical Education http://tinyurl.com/yddymfw	2010-01-26 09:20:06	7	Robin Ashford	3
1337	8236818951	http://twitter.com/esukhdev/status/8236818951	RT @rashford: Peer reviewed-Learning in a Virtual World: Experience With Using Second Life for Medical Education http://tinyurl.com/yddymfw	2010-01-26 09:28:07	1	esukhdev	3
1249	8240742172	http://twitter.com/pmjaniszewski/status/8240742172	Social Media Use in the United States: Implications for Health Communication: http://bit.ly/7BAZLx	2010-01-26 11:17:36	1	Peter Janiszewski	60
1249	8249760141	http://twitter.com/geneomx/status/8249760141	RT @PMJaniszewski: Social Media Use in the United States: Implications for Health Communication: http://bit.ly/7BAZLx	2010-01-26 15:45:02	1	Colby Vorland	60
1337	8254926079	http://twitter.com/digicmb/status/8254926079	&quot;Learning in a Virtual World: Experience With Using Second Life for Medical Education &quot; JMIR http://bit.ly/cBrNcJ	2010-01-26 18:12:54	6	Guus van den Brekel	3
1337	8254926014	http://twitter.com/eahil2010/status/8254926014	&quot;Learning in a Virtual World: Experience With Using Second Life for Medical Education &quot; JMIR http://bit.ly/cBrNcJ	2010-01-26 18:12:54	0	EAHIL Conference	3
1337	8294391867	http://twitter.com/digicmb/status/8294391867	&quot;Learning in a Virtual World: Experience With Using Second Life for Medical Education &quot; JMIR http://bit.ly/cBrNcJ	2010-01-26 18:12:54	10	Guus van den Brekel	3
1337	8294391900	http://twitter.com/eahil2010/status/8294391900	&quot;Learning in a Virtual World: Experience With Using Second Life for Medical Education &quot; JMIR http://bit.ly/cBrNcJ	2010-01-26 18:12:54	0	EAHIL Conference	3
1337	8294392520	http://twitter.com/cmbumcg/status/8294392520	&quot;Learning in a Virtual World: Experience With Using Second Life for Medical Education &quot; JMIR http://bit.ly/cBrNcJ	2010-01-26 18:12:55	0	CMB UMCG	3
1337	8254926550	http://twitter.com/cmbumcg/status/8254926550	&quot;Learning in a Virtual World: Experience With Using Second Life for Medical Education &quot; JMIR http://bit.ly/cBrNcJ	2010-01-26 18:12:55	0	CMB UMCG	3
1337	8272065979	http://twitter.com/alliancevirtual/status/8272065979	&quot;... the virtual world approach to CME was superior to other methods of online CME&quot; Learning in a Virtual World JMIR http://bit.ly/cBrNcJ	2010-01-27 03:30:30	1	Alliance Virtual Lib	4
1337	8272065974	http://twitter.com/healthinfoislan/status/8272065974	&quot;... the virtual world approach to CME was superior to other methods of online CME&quot; Learning in a Virtual World JMIR http://bit.ly/cBrNcJ	2010-01-27 03:30:30	1	Namro Orman	4
1337	8272065972	http://twitter.com/digicmb/status/8272065972	&quot;... the virtual world approach to CME was superior to other methods of online CME&quot; Learning in a Virtual World JMIR http://bit.ly/cBrNcJ	2010-01-27 03:30:30	6	Guus van den Brekel	4
1337	8272434924	http://twitter.com/marrittuinman/status/8272434924	RT @cmbUMCG: &quot;Learning in a Virtual World: Experience With Using Second Life for Medical Education &quot; JMIR http://bit.ly/cBrNcJ	2010-01-27 03:50:18	0	marrittuinman	4
1337	8272618443	http://twitter.com/gauloid/status/8272618443	Learning in a Virtual World: Second Life for Medical Education: http://www.jmir.org/2010/1/e1/	2010-01-27 04:00:17	0	Gautier Mary	4
1337	8273907922	http://twitter.com/tedspalding/status/8273907922	Learning in a Virtual World: Experience With Using Second Life for Medical Education... http://is.gd/78KjH	2010-01-27 05:10:03	0	Ted Spalding	4
1337	8273909003	http://twitter.com/dog_race/status/8273909003	http://tinyurl.com/ycxs3j2 Learning in a Virtual World: Experience With Using Second Life for Medical Education	2010-01-27 05:10:06	0	dog_race	4
1337	8318613694	http://twitter.com/cathylanderson/status/8318613694	Experience With Using Second Life for Medical Education | Wiecha | Journal of Medical Internet Research http://ow.ly/11iIx @myen	2010-01-28 06:08:56	5	Cathy Anderson	5
1337	8318935675	http://twitter.com/mcgillivary/status/8318935675	RT @CathyLAnderson: Experience With Using Second Life for Medical Education | Wiecha | Journal of Medical Internet Research http://ow.ly/11iIx @myen	2010-01-28 06:22:51	0	Thorgal McGillivary	5
1298	8373867534	http://twitter.com/grunigen/status/8373867534	Measures of Physical Activity Using Cell Phones: Validation Using Criterion Methods: Background: Physica... http://bit.ly/ct6HDG JMIR Feed:	2010-01-29 11:24:46	1	UCI Medical Library	0
1298	8373867503	http://twitter.com/jmedinternetres/status/8373867503	jmir.org: Measures of Physical Activity Using Cell Phones: Validation Using Criterion Methods http://bit.ly/ct6HDG	2010-01-29 11:24:46	7	J Med Internet Res	0
1163	8379010929	http://twitter.com/rsm2800/status/8379010929	Racial/ethnic minorities underrepresented in cancer survivor stories online http://www.jmir.org/2009/4/e50	2010-01-29 13:42:30	2	Robert S. Miller, MD	60
1163	0		Racial/ethnic minorities underrepresented in cancer survivor stories online http://www.jmir.org/2009/4/e50	2010-01-29 13:42:30	8	Robert S. Miller, MD	60
1298	8382293750	http://twitter.com/directorhsc/status/8382293750	Measures of Physical Activity Using Cell Phones: Validation Using Criterion Methods http://www.jmir.org/2010/1/e2/	2010-01-29 15:18:05	0	ray kirk	0
1337	8424868347	http://twitter.com/kristinelu/status/8424868347	Leser &quot;Learning in a Virtual World: Experience With Using Second Life for Medical Education &quot; JMIR http://bit.ly/cBrNcJ	2010-01-30 16:01:29	1	Kristine Ludvigsen	7
1337	8489630296	http://twitter.com/slashmorgath/status/8489630296	Learning in a Virtual World: Experience With Using Second Life for ...: Our objectives were to: (1) explore the po... http://bit.ly/biihKp	2010-02-01 02:14:34	0	Slash Morgath	9
1249	8517015713	http://twitter.com/digicmb/status/8517015713	RT @JMedInternetRes: jmir.org: Social Media Use in the United States: Implications for Health Communication http://bit.ly/4UKiEQ	2010-02-01 17:41:34	6	Guus van den Brekel	66
1249	8581449040	http://twitter.com/bart/status/8581449040	Social Media Use in the United States: Implications for Health Communication | JMIR http://ff.im/-fjuG3	2010-02-03 04:29:56	9	Bart Collet	68
1118	8590728719	http://twitter.com/ivorkovic/status/8590728719	@diariomedico .. - http://www.jmir.org/2008/3/e28/HTML - we found out that 71% of top medical bloggers have a Masters degree or doctora..	2010-02-03 10:06:04	3	Ivor Kovic	498
1298	8615413465	http://twitter.com/tripleaphd/status/8615413465	#mHealth10 FYI: Simple cell phone measure of physical activity ROCKS! Match well w/ DLW and objective measure http://www.jmir.org/2010/1/e2/	2010-02-03 21:46:25	0	Audie Atienza	5
1298	8615702638	http://twitter.com/tripleaphd/status/8615702638	#mHealth10 - http://www.jmir.org/2010/1/e2/ - Stinkin&#39; data does exist! We need more research w/ larger samples &amp; eval/ROI on pilot projects	2010-02-03 21:54:39	0	Audie Atienza	5
1030	8675484561	http://twitter.com/chegoyo/status/8675484561	Aprendiendo que es Apomediacion gracias a mi amigo @ftapia http://bit.ly/gZePi Yo solo se que se mi poco, casi nada.	2010-02-05 07:47:36	0	JoseAlvarezCornett Ã¯Â£Â¿	529
1030	8675527310	http://twitter.com/chegoyo/status/8675527310	Aprendiendo que es Apomediacion gracias a mi amigo @ftapia http://bit.ly/gZePi Yo solo se, que se muy poco, casi nada.	2010-02-05 07:48:57	0	JoseAlvarezCornett Ã¯Â£Â¿	529
1337	8686686018	http://twitter.com/healthlibraries/status/8686686018	RT @EAHIL2010: &quot;Learning in a Virtual World: Experience With Using Second Life for Medical Education &quot; JMIR http://bit.ly/cBrNcJ	2010-02-05 12:50:42	0	Irish Health Libs	13
1151	8729166636	http://twitter.com/pacneuro/status/8729166636	http://www.jmir.org/2009/2/e15/ http://bit.ly/cZA4ps	2010-02-06 12:20:24	0	Sloan Johnson	271
1151	0		2ch_bot : Ã£Ââ€žÃ£ÂÂ¨Ã£Ââ€ Ã£ÂË†Ã£Ââ€žÃ¯Â¼ÂÃ£ÂÂÃ£ÂÂ®Ã¥â€â€¡Ã£ÂÂ§Ã¥â€ºÂÃ£Ââ€žÃ£ÂÂ¦Ã£â‚¬â‚¬Ã£â‚¬Å’Ã¨â€šÂ¢Ã¤Â½â€œÃ£Æ’Å¸Ã£Æ’â‚¬Ã£Æ’Â¬Ã£Æ’Â«Ã£â‚¬ÂÃ©ÂÅ½Ã¦Â¿â‚¬Ã£Æ’â€”Ã£Æ’Â¬Ã£â€šÂ¤Ã¦Âºâ‚¬Ã¨Â¼â€°Ã¯Â¼ÂÃ£â‚¬Â: Ã£Ââ€žÃ£ÂÂ¨Ã£Ââ€ Ã£ÂË†Ã£Ââ€žÃ¦Â°ÂÃ£ÂÂ®Ã£â€šÂªÃ£Æ’Ë†Ã£Æ’Å Ã¥Ââ€˜Ã£Ââ€˜Ã£â€šÂ³Ã£Æ’Å¸Ã£Æ’Æ’Ã£â€šÂ¯Ã£â€šÂ¹Ã£â‚¬Å’Ã£ÂÂÃ£ÂÂ®Ã¥â€â€¡Ã£ÂÂ§Ã¥â€ºÂÃ£Ââ€žÃ£ÂÂ¦Ã£â‚¬ÂÃ£â‚¬ÂAAÃ…	2010-02-06 12:20:24	0	pacneuro	271
1337	8750992289	http://twitter.com/drves/status/8750992289	Learning in a Virtual World: Using Second Life for Medical Education at BU http://bit.ly/cBrNcJ and http://bit.ly/duMbUf via @SarahStewart	2010-02-06 23:21:27	0	Ves Dimov, M.D.	14
1337	8753224179	http://twitter.com/ocrapitstexas/status/8753224179	RT @DrVes: Learning in a Virtual World: Using Second Life for Medical Education at BU http://bit.ly/cBrNcJ and http://bit.ly/duMbUf via	2010-02-07 00:30:24	0	Blah	15
1337	8757417952	http://twitter.com/rowankrieger/status/8757417952	RT @DrVes: Learning in a Virtual World: Using Second Life for Medical Education at BU http://bit.ly/cBrNcJ and http://bit.ly/duMbUf via ...	2010-02-07 03:14:07	0	Karin Lewicki	15
1337	8762095287	http://twitter.com/agouveia/status/8762095287	RT @DrVes Learning in a Virtual World: Using Second Life for Medical Education @ BU http://bit.ly/cBrNcJ http://bit.ly/duMbUf @SarahStewart	2010-02-07 07:02:02	4	Alexandre Gouveia Ã¯Â£Â¿	15
1298	8882435958	http://twitter.com/marcia_bms/status/8882435958	RT @JMedInternetRes: jmir.org: Measures of Physical Activity Using Cell Phones: Validation Using Criterion Methods http://bit.ly/ct6HDG	2010-02-09 21:12:36	0	Marcia BM Soares	11
1298	8893224551	http://twitter.com/roxanna_19/status/8893224551	Measures of Physical Activity Using Cell Phones: Validation Using ...: With cell phones connected to the Internet,... http://bit.ly/ce8j5H	2010-02-10 02:57:21	0	Roxanna	12
1249	8910083144	http://twitter.com/swattv/status/8910083144	@HollieMatthews http://www.jmir.org/2009/4/e48 Article for you! Call me! x	2010-02-10 12:19:33	0	Swat TV	75
1361	8915353910	http://twitter.com/grunigen/status/8915353910	Comparison of Trial Participants and Open Access Users of a Web-Based Physical Activity Intervention Reg... http://bit.ly/deaekk JMIR Feed:	2010-02-10 14:33:54	1	UCI Medical Library	0
1361	8915353742	http://twitter.com/jmedinternetres/status/8915353742	jmir.org: Comparison of Trial Participants and Open Access Users of a Web-Based Physical Activity Intervention Reg... http://bit.ly/deaekk	2010-02-10 14:33:54	7	J Med Internet Res	0
1361	0			2010-02-10 14:33:54	10	J Med Internet Res	0
1249	8946533156	http://twitter.com/bacigalupe/status/8946533156	Social Media Use in the US: Implications for Health Communication #hcsm http://bit.ly/c7fden (think of age &amp; race)	2010-02-10 23:28:18	3	bacigalupe	75
1249	8946706211	http://twitter.com/melissatizon/status/8946706211	RT @bacigalupe: Social Media Use in the US: Implications for Health Communication #hcsm http://bit.ly/c7fden (think of age &amp; race)	2010-02-10 23:33:05	0	Melissa Tizon	75
1249	8946727397	http://twitter.com/kpmcdonald/status/8946727397	RT @bacigalupe: Social Media Use in the US: Implications for Health Communication #hcsm http://bit.ly/c7fden (think of age &amp; race)	2010-02-10 23:33:40	0	Kathleen McDonald	75
1249	8948170886	http://twitter.com/rivenhomewood/status/8948170886	RT @bacigalupe: Social Media Use in the US: Implications for Health Communication #hcsm http://bit.ly/c7fden (think of age &amp; race)	2010-02-11 00:15:48	7	rivenhomewood	76
1249	8949578721	http://twitter.com/friedah03/status/8949578721	RT @bacigalupe: Social Media Use in the US: Implications for Health Communication #hcsm http://bit.ly/c7fden (think of age &amp; race) #fdasm	2010-02-11 01:01:45	0	Frieda Hernandez	76
1249	8955943385	http://twitter.com/rohal/status/8955943385	RT @SMHealth: RT @bacigalupe: Social Media Use in the US: Implications for Health Com #hcsm http://bit.ly/c7fden RT @friedah03 #hcsm #hcsmeu	2010-02-11 05:35:08	0	rob halkes	76
1249	8956613943	http://twitter.com/rohal/status/8956613943	@omowizard Soc Media (US) and implications for health communication: http://bit.ly/98Jkjb #healthit #hcsm	2010-02-11 06:05:20	0	rob halkes	76
1249	8957162192	http://twitter.com/engagementstrat/status/8957162192	Important insights re targeting health care social media by age &amp; race #hcsm http://bit.ly/c7fden (via @bacigalupe)	2010-02-11 06:28:31	0	Daniel Ghinn	76
1249	8957464569	http://twitter.com/meetthemedia/status/8957464569	RT @EngagementStrat: Important insights re targeting health care social media by age &amp; race #hcsm http://bit.ly/c7fden (via @bacigalupe)	2010-02-11 06:40:57	1	Meet The Media	76
1249	8957578953	http://twitter.com/ritters90/status/8957578953	RT @bacigalupe: Social Media Use in the US: Implications for Health Communication #hcsm http://bit.ly/c7fden (think of age &amp; race)	2010-02-11 06:45:36	1	Ritesh Patel	76
1249	8957600391	http://twitter.com/camilo__erazo/status/8957600391	RT @ritters90: RT @bacigalupe: Social Media Use in the US: Implications for Health Communication http://bit.ly/c7fden (think of age &amp; race)	2010-02-11 06:46:28	0	Camilo Erazo	76
1249	8958955056	http://twitter.com/omowizard/status/8958955056	RT @rohal: @omowizard Soc Media (US) and implications for health communication: http://bit.ly/98Jkjb #healthit #hcsm	2010-02-11 07:36:40	1	Heather Leslie	76
1249	8962450593	http://twitter.com/iseadler/status/8962450593	RT @bacigalupe Social Media Use in the US: Implications for Health Communication #hcsm http://bit.ly/c7fden (think of age &amp; race)	2010-02-11 09:21:50	0	ISE Adler	76
1249	8964322458	http://twitter.com/kstensberg/status/8964322458	RT @ISEadler: RT @bacigalupe Social Media Use in the US: Implications for Health Communication #hcsm http://bit.ly/c7fden	2010-02-11 10:10:56	0	katie stensberg	76
1249	8964856612	http://twitter.com/fulishamobeen/status/8964856612	RT @sharemyidea RT @kstensberg: RT @bacigalupe Social Media Use in the US: Implications for Health Communication #hcsm http://bit.ly/c7fden	2010-02-11 10:24:20	0	Fulisha Mobeen	76
1337	8969558686	http://twitter.com/somosmedicina/status/8969558686	Learning in a Virtual World: Experience With Using Second Life for Medical Education http://bit.ly/adOnCW #compartido	2010-02-11 12:22:09	1	Aitor Guitarte	19
1249	8987211339	http://twitter.com/ansinanser/status/8987211339	Social Media Use in the US: Implications for Health Communication http://bit.ly/c7fden (via @Journal of Medical Internet Research)	2010-02-11 20:20:03	0	Ryan Turner	76
1337	9145684012	http://twitter.com/saurili/status/9145684012	http://www.jmir.org/2010/1/e1/ professional development for physicians using SL. Read the whole study- why deliver a lecture in-world?	2010-02-15 11:10:05	1	Suzanne Aurilio	23
1337	9145775010	http://twitter.com/saurili/status/9145775010	http://www.jmir.org/2010/1/e1/ professional development for physicians using SL. Technology is a barrier, approach not scalable.	2010-02-15 11:12:34	1	Suzanne Aurilio	23
1311	9146332499	http://twitter.com/bainab/status/9146332499	Internet Use and Self-Rated Health Among Older People: A National Survey (Spain): http://www.jmir.org/2009/4/e49/HTML	2010-02-15 11:27:55	0	Aina Bernal	75
1311	9147774239	http://twitter.com/agenciacalidad/status/9147774239	RT @bainab: Internet Use and Self-Rated Health Among Older People: A National Survey (Spain): http://www.jmir.org/2009/4/e49/HTML	2010-02-15 12:07:22	0	Agencia Calidad SNS	75
1311	9147866444	http://twitter.com/clarabermudez/status/9147866444	RT @bainab: Internet Use and Self-Rated Health Among Older People: A National Survey (Spain): http://www.jmir.org/2009/4/e49/HTML	2010-02-15 12:09:59	0	Clara BermÃƒÂºdez-Tamay	75
1311	9148035644	http://twitter.com/alfonsopedrosa/status/9148035644	RT @bainab: Internet Use and Self-Rated Health Among Older People: A National Survey (Spain): http://www.jmir.org/2009/4/e49/HTML	2010-02-15 12:14:44	0	Alfonso Pedrosa	75
1311	9148460244	http://twitter.com/jbikandi/status/9148460244	RT @bainab: Internet Use and Self-Rated Health Among Older People: A National Survey (Spain): http://www.jmir.org/2009/4/e49/HTML	2010-02-15 12:26:46	1	Javier Bikandi	75
1376	9244718823	http://twitter.com/jmedinternetres/status/9244718823	jmir.org: Using the Internet to Promote Health Behavior Change: A Systematic Review and Meta-analysis of the Impac... http://bit.ly/bp47VV	2010-02-17 13:15:51	7	J Med Internet Res	0
1376	9244729243	http://twitter.com/grunigen/status/9244729243	Using the Internet to Promote Health Behavior Change: A Systematic Review and Meta-analysis of the Impac... http://bit.ly/bp47VV JMIR Feed:	2010-02-17 13:16:07	1	UCI Medical Library	0
1376	9246458177	http://twitter.com/skukolja/status/9246458177	Using the Internet to Promote Health Behavior Change | Journal of Medical Internet Research http://bit.ly/djphDr	2010-02-17 14:01:35	1	SunÃ„Âana Kukolja	0
1376	9254706638	http://twitter.com/celestelinguere/status/9254706638	Using the Internet to Promote Health Behavior Change: A Systematic ...: We also sent an email to the distribution ... http://bit.ly/beFf13	2010-02-17 17:38:50	0	CelesteLinguere	0
1376	9255042787	http://twitter.com/sunnyskystar/status/9255042787	Using the Internet to Promote Health Behavior Change: A Systematic ...: Using the Internet to Promote Health Behav... http://bit.ly/chMlk2	2010-02-17 17:47:29	0	Carrie Schneider	0
1376	9257680318	http://twitter.com/tdukcom/status/9257680318	Using the Internet to Promote Health Behavior Change: A Systematic ... http://bit.ly/bp47VV	2010-02-17 18:53:59	0	Jackie Northedge	0
1376	9261707351	http://twitter.com/daisy_1386/status/9261707351	Using the Internet to Promote Health Behavior Change: A Systematic ...: For example, Portnoy et al [8] coded wheth... http://bit.ly/chMlk2	2010-02-17 20:34:47	0	daisy	0
1376	9277110661	http://twitter.com/marketips4u/status/9277110661	Using the Internet to Promote Health Behavior Change: A Systematic ...: Using the Internet to Promote Health Behav... http://bit.ly/bp47VV	2010-02-18 04:37:34	0	denise	1
1376	9277110613	http://twitter.com/wonderhearts/status/9277110613	Using the Internet to Promote Health Behavior Change: A Systematic ...: Using the Internet to Promote Health Behav... http://bit.ly/bp47VV	2010-02-18 04:37:34	0	Elena Keindra	1
1376	9278847093	http://twitter.com/eysenbach/status/9278847093	This will be a highly cited paper: Using the Internet to Promote Health Behavior Change: Meta-analysis JMIR http://bit.ly/bp47VV	2010-02-18 05:55:16	8	Gunther Eysenbach	1
1376	9279019839	http://twitter.com/novoseek/status/9279019839	RT @eysenbach:will be a highly cited paper: Using the Internet to Promote Health Behavior Change: Meta-analysis JMIR http://bit.ly/bp47VV	2010-02-18 06:02:18	4	novoseek	1
1376	9279122807	http://twitter.com/accarmichael/status/9279122807	RT @eysenbach Using the Internet to Promote Health Behavior Change: Meta-analysis JMIR http://bit.ly/bp47VV (@bmossop @adamdole)	2010-02-18 06:06:28	8	Alexandra Carmichael	1
1376	9279472696	http://twitter.com/cmaer/status/9279472696	RT @eysenbach: Using the Internet to Promote Health Behavior Change: Meta-analysis JMIR http://bit.ly/bp47VV	2010-02-18 06:20:47	0	Pat Rich	1
1376	9279532506	http://twitter.com/somosmedicina/status/9279532506	Using the Internet to Promote Health Behavior Change: A Systematic Review and Meta-analysis http://bit.ly/cLtePN	2010-02-18 06:23:13	1	Aitor Guitarte	1
1376	9280686163	http://twitter.com/camilo__erazo/status/9280686163	@rgenneroriganti Ãƒâ€°chale un lookin&#39;: http://www.jmir.org/2010/1/e4	2010-02-18 07:07:25	0	Camilo Erazo	1
1376	9281029458	http://twitter.com/ale_burgos/status/9281029458	RT @camilo__erazo: @rgenneroriganti Ãƒâ€°chale un lookin&#39;: http://www.jmir.org/2010/1/e4	2010-02-18 07:19:42	0	Alejandra Burgos	1
1376	9282530024	http://twitter.com/susannahfox/status/9282530024	Can&#39;t wait to read: JMIR article on internet interventions: http://bit.ly/bp47VV (via @eysenbach)	2010-02-18 08:08:47	10	SusannahFox	1
1376	9282709414	http://twitter.com/cmschroed/status/9282709414	RT @SusannahFox: Can&#39;t wait to read: JMIR article on internet interventions: http://bit.ly/bp47VV (via @eysenbach)	2010-02-18 08:14:21	1	Chris Schroeder	1
1376	0		jmir.org: Using the Internet to Promote Health Behavior Change: A Systematic Review and Meta-analysis of the Impac... http://bit.ly/bp47VV	2010-02-18 08:14:21	0	Topsy	1
1376	9283793052	http://twitter.com/demaria_velasco/status/9283793052	so much to read!! RT @SusannahFox: Can&#39;t wait to read: JMIR article on internet interventions: http://bit.ly/bp47VV (via @eysenbach)	2010-02-18 08:46:06	0	Eva Velasco	1
1376	9292297538	http://twitter.com/betablockr/status/9292297538	RT @eysenbach: &quot;Using the Internet to Promote Health Behavior Change: Meta-analysis &quot; JMIR http://bit.ly/bp47VV	2010-02-18 12:16:06	1	David KrÃƒÂ¼semann, MD	1
1376	9292314691	http://twitter.com/simmonsshs/status/9292314691	RT @JMedInternetRes: jmir.org: Using the Internet to Promote Health Behavior Change: A Systematic Review and Meta-analysis of the Impac... http://bit.ly/bp47VV	2010-02-18 12:16:32	0	Simmons SHS	1
1376	9292982878	http://twitter.com/lisagualtieri/status/9292982878	Systematic Review &amp; Meta-analysis: Using Internet to Promote Health Behavior Change JMIR: http://bit.ly/bp47VV (via @susannahfox @eysenbach)	2010-02-18 12:33:17	1	Lisa Neal Gualtieri	1
1376	9295937078	http://twitter.com/clarabermudez/status/9295937078	RT @lisagualtieri: Systematic Review &amp; Meta-analysis: Using Internet to Promote Health Behavior Change JMIR: http://bit.ly/bp47VV (via @susannahfox @eysenbach)	2010-02-18 13:49:58	0	Clara BermÃƒÂºdez-Tamay	1
1376	9303380059	http://twitter.com/shebamuturi/status/9303380059	RT @JMedInternetRes: Using the Internet to Promote Hlth Behavior Change: A Systematic Review &amp; Meta-analysis... http://bit.ly/bp47VV	2010-02-18 17:03:32	1	Elisheba Muturi	1
1376	9310071790	http://twitter.com/libbyshope/status/9310071790	Using the Internet to Promote Health Behavior Change (J. Med. Internet Res.) http://is.gd/8GFpM	2010-02-18 19:40:58	8	Paul Cacciatore	1
1376	9329036691	http://twitter.com/matic_meglic/status/9329036691	RT @eysenbach: This will be a highly cited paper: Using the Internet to Promote Health Behavior Change: Meta-analysis JMIR http://bit.ly/bp47VV	2010-02-19 05:25:17	0	Matic Meglic	2
1376	9353659505	http://twitter.com/timklose/status/9353659505	RT @eysenbach: This will be a highly cited paper: Using the Internet to Promote Health Behavior Change: Meta-analysis JMIR http://bit.ly/bp47VV	2010-02-19 16:33:29	0	Tim Klose	2
1376	9353713220	http://twitter.com/timklose/status/9353713220	@eysenbach very interesting :-) JMIR http://bit.ly/bp47VV	2010-02-19 16:34:56	0	Tim Klose	2
1376	9386676425	http://twitter.com/luisluque/status/9386676425	Using the Internet to Promote Health Behavior Change: A Systematic Review and Meta-analysis in JMIR http://www.jmir.org/2010/1/e4	2010-02-20 10:19:39	1	luisluque	3
1376	9386721120	http://twitter.com/camilo__erazo/status/9386721120	RT @luisluque: Using the Internet to Promote Health Behavior Change: A Systematic Review in JMIR http://www.jmir.org/2010/1/e4	2010-02-20 10:20:51	0	Camilo Erazo	3
1376	9386759759	http://twitter.com/pedrosamoreira/status/9386759759	RT @luisluque: Using the Internet to Promote Health Behavior Change: A Systematic Review and Meta-analysis in JMIR http://www.jmir.org/2010/1/e4	2010-02-20 10:21:56	0	Pedro SÃƒÂ¡ Moreira	3
1376	9400490567	http://twitter.com/usalbiomedica/status/9400490567	RT @luisluque: Using the Internet to Promote Health Behavior Change: A Systematic Review and Meta-analysis in JMIR http://www.jmir.org/2010/1/e4	2010-02-20 16:54:10	0	helena	3
1376	9513068522	http://twitter.com/effyhan/status/9513068522	This will be a highly cited paper: Using the Internet to Promote Health Behavior Change: Meta-analysis http://bit.ly/bp47VV (RT @eysenbach)	2010-02-23 00:21:19	0	Elizabeth Han	6
1376	9535836451	http://twitter.com/rincondesisifo/status/9535836451	Currently Browsing: http://is.gd/91912	2010-02-23 12:59:12	0	Carlos F. Oropesa	6
1376	9535881931	http://twitter.com/rincondesisifo/status/9535881931	Using the Internet to Promote Health Behavior Change http://is.gd/91912	2010-02-23 13:00:21	0	Carlos F. Oropesa	6
1376	9551481621	http://twitter.com/rdjfraser/status/9551481621	Using the Internet to Promote Health Behavior Change: A Systematic Review and Meta-analysis of the Impact of Theore... http://ow.ly/16Ed5O	2010-02-23 19:44:25	4	Robert Fraser RN(c)	6
1376	9573608908	http://twitter.com/krischamberlain/status/9573608908	RT @rdjfraser: Using the Internet to Promote Health Behavior Change: A Systematic Review and Meta-analysis of the Impact of Theore... http://ow.ly/16Ed5O	2010-02-24 07:29:55	1	krischamberlain	7
1376	9575493175	http://twitter.com/durbaniak/status/9575493175	RT @effyhan: This will be a highly cited paper: Using the Internet to Promote Health Behavior Change: Meta-analysis http://bit.ly/bp47VV (RT @eysenbach)	2010-02-24 08:27:10	6	Dennis Urbaniak	7
1376	9576931998	http://twitter.com/sophiehwang/status/9576931998	RT @effyhan: This will be a highly cited paper: Using the Internet to Promote Health Behavior Change: Meta-analysis http://bit.ly/bp47VV (RT @eysenbach)	2010-02-24 09:06:16	0	Sophie Hwang	7
1284	9667938252	http://twitter.com/jmedinternetres/status/9667938252	jmir.org: Physician Order Entry Or Nurse Order Entry? Comparison of Two Implementation Strategies for a Computeriz... http://bit.ly/9Y3DIu	2010-02-26 02:21:03	7	J Med Internet Res	0
1284	9667938190	http://twitter.com/grunigen/status/9667938190	Physician Order Entry Or Nurse Order Entry? Comparison of Two Implementation Strategies for a Computeriz... http://bit.ly/9Y3DIu JMIR Feed:	2010-02-26 02:21:03	1	UCI Medical Library	0
1376	9675861464	http://twitter.com/edrneelesh/status/9675861464	Using the Internet to Promote Health Behavior Change: A Systematic Review and Meta-analysis http://bit.ly/a377qV #hcsm #ehealth	2010-02-26 07:39:00	0	Neelesh Bhandari	9
1284	9677426507	http://twitter.com/johnscomputer/status/9677426507	internet: Physician Order Entry Or Nurse Order Entry? Comparison of Two ... - http://bit.ly/8ZvOq1	2010-02-26 08:26:03	0	John's Computer	0
1376	9684576735	http://twitter.com/dewsbury/status/9684576735	RT @edrneelesh: Using the Internet to Promote Health Behavior Change: A Systematic Review and Meta-analysis http://bit.ly/a377qV #hcsm #ehealth	2010-02-26 11:17:50	1	Dewsbury	9
1376	9685161071	http://twitter.com/sarahmonley/status/9685161071	RT @Dewsbury: Using the Internet to Promote Health Behavior Change: http://bit.ly/a377qV (via @edrneelesh) #health_co #hcsm	2010-02-26 11:31:01	0	Sarah Monley	9
1284	9739859369	http://twitter.com/dougsalz/status/9739859369	Physician Order Entry Or Nurse Order Entry? Comparison of Two Implementation Strategies... http://tinyurl.com/yzqcfs9 #ptsafety	2010-02-27 13:24:10	1	Doug Salzwedel	1
1284	9740641414	http://twitter.com/clinicalcafe/status/9740641414	RT @DougSalz: Physician Order Entry Or Nurse Order Entry? Comparison of Two Implementation Strategies... http://tinyurl.com/yzqcfs9 #pts ...	2010-02-27 13:45:18	0	John Novack	1
1284	9740691713	http://twitter.com/hjluks/status/9740691713	RT @DougSalz: Physician Order Entry Or Nurse Order Entry? Comparison of Two Implementation Strategies... http://tinyurl.com/yzqcfs9 #ptsafety	2010-02-27 13:46:41	10	Howard Luks	1
1284	9740818790	http://twitter.com/bgaustin/status/9740818790	Physician Order Entry Or Nurse Order Entry? Comparison of Two Implementation Strategies: http://tinyurl.com/yzqcfs9 /via @DougSalz	2010-02-27 13:50:11	1	BG Austin	1
1284	9741071687	http://twitter.com/coloradohealth/status/9741071687	RT @DougSalz: Physician Order Entry Or Nurse Order Entry? Comparison of Two Implementation Strategies: http://tinyurl.com/yzqcfs9	2010-02-27 13:57:14	0	Tom Sherlock	1
1284	0		RT @DougSalz: Physician Order Entry Or Nurse Order Entry? Comparison of Two Implementation Strategies: http://tinyurl.com/yzqcfs9	2010-02-27 13:57:14	0	Tom Sherlock	1
1376	9933992554	http://twitter.com/carolinajimenez/status/9933992554	RT @JMedInternetRes: jmir.org: Using the Internet to Promote Health Behavior Change: A Systematic Review and Meta-analysis of the Impac... http://bit.ly/bp47VV	2010-03-03 12:58:47	0	Carolina Jimenez	14
1030	9969391736	http://twitter.com/researchprocess/status/9969391736	Medicine 2.0: Social Networking, Collaboration, Participation, Apomediation, and Openness http://www.jmir.org/2008/3/e22/	2010-03-04 06:26:30	0	RoR Group	556
1029	9994180790	http://twitter.com/vrhacks/status/9994180790	A Second Life for eHealth: Prospects for the Use of 3-D Virtual Worlds in Clinical Psychology Ã¢â€ â€™ http://bit.ly/eHealthInVW	2010-03-04 17:35:29	0	Virtuality Hacks	576
1029	9994273926	http://twitter.com/moehlert/status/9994273926	RT @VRHacks: A Second Life for eHealth: Prospects for the Use of 3-D Virtual Worlds in Clinical Psychology Ã¢â€ â€™ http://bit.ly/eHealthInVW	2010-03-04 17:37:51	10	Mark Oehlert	576
1029	9994334210	http://twitter.com/casillia/status/9994334210	RT @moehlert: RT @VRHacks: A Second Life for eHealth: Prospects for the Use of 3-D Virtual Worlds in Clinical Psychology Ã¢â€ â€™ http://bit.ly/eHealthInVW	2010-03-04 17:39:10	0	CASILLIA	576
1029	9995448817	http://twitter.com/rivenhomewood/status/9995448817	RT @VRHacks: A Second Life for eHealth: Prospects for the Use of 3-D Virtual Worlds in Clinical Psychology Ã¢â€ â€™ http://bit.ly/eHealthInVW	2010-03-04 18:05:24	7	rivenhomewood	576
1029	9995639016	http://twitter.com/mojica/status/9995639016	RT @VRHacks: A Second Life for eHealth: Prospects for the Use of 3-D Virtual Worlds in Clinical Psychology Ã¢â€ â€™ http://bit.ly/eHealthInVW	2010-03-04 18:10:01	1	Raul Mojica	576
1029	10000742859	http://twitter.com/garyd/status/10000742859	Virtual Worlds and Clinical Psychology - fascinating: http://bit.ly/eHealthInVW [via @VRHacks]	2010-03-04 20:11:23	1	Gary Arthur Douglas	576
1029	10002384699	http://twitter.com/botgirlq/status/10002384699	Virtual Worlds &amp; Clinical Psychology http://bit.ly/eHealthInVW /via @garyd @VRHacks Immersive e-therapy w/key factor &quot;interreality&quot;	2010-03-04 20:50:30	7	Botgirl Questi	576
1029	10003311567	http://twitter.com/carriejill/status/10003311567	A Second Life for eHealth: Prospects for 3-D Virtual Worlds in Clinical Psychology Ã¢â€ â€™http://bit.ly/eHealthInVW Via @moehlert, @VRHacks	2010-03-04 21:12:38	0	carriejill	576
1029	10007716477	http://twitter.com/shava23/status/10007716477	RT @garyd: Virtual Worlds and Clinical Psychology - fascinating: http://bit.ly/eHealthInVW [via @VRHacks]	2010-03-04 22:59:42	7	shava23	576
1029	10013534605	http://twitter.com/doxaras/status/10013534605	RT @VRHacks: A Second Life for eHealth: Prospects for the Use of 3-D Virtual Worlds in Clinical Psychology Ã¢â€ â€™ http://bit.ly/eHealthInVW	2010-03-05 02:03:22	1	doxaras	577
1029	10014374741	http://twitter.com/ehealthgr/status/10014374741	RT @doxaras: RT @VRHacks: A Second Life for eHealth: Prospects for the Use of 3-D Virtual Worlds in Clinical Psychology Ã¢â€ â€™ http://bit.ly/eHealthInVW	2010-03-05 02:37:24	5	ehealthgr	577
1029	10022464934	http://twitter.com/loirl/status/10022464934	RT @botgirlq: Virtual Worlds &amp; Clinical Psychology http://bit.ly/eHealthInVW /via @garyd @VRHacks Immersive e-therapy w/key factor &quot;interreality&quot;	2010-03-05 07:52:09	0	Lori Landay	577
1029	0		RT @botgirlq: Virtual Worlds &amp; Clinical Psychology http://bit.ly/eHealthInVW /via @garyd @VRHacks Immersive e-therapy w/key factor &quot;interreality&quot;	2010-03-05 07:52:09	0	Lori Landay	577
1337	10194278059	http://twitter.com/dougsalz/status/10194278059	Learning in a Virtual World: Experience With Using Second Life for Medical Education http://bit.ly/8eCzyj	2010-03-08 18:51:14	1	Doug Salzwedel	44
1215	10227349354	http://twitter.com/grunigen/status/10227349354	How Breast Cancer Patients Want to Search for and Retrieve Information From Stories of Other Patients on... http://bit.ly/b1zLNW JMIR Feed:	2010-03-09 11:26:13	1	UCI Medical Library	0
1215	10227350942	http://twitter.com/jmedinternetres/status/10227350942	jmir.org: How Breast Cancer Patients Want to Search for and Retrieve Information From Stories of Other Patients on... http://bit.ly/b1zLNW	2010-03-09 11:26:16	7	J Med Internet Res	0
1215	10227638388	http://twitter.com/drhealthpsych/status/10227638388	Breast CA pts want online stories from other pts. http://tinyurl.com/yzt45cu #epatient	2010-03-09 11:33:20	0	Kathleen Starr, Ph.D	0
1215	10228281601	http://twitter.com/ryesenr/status/10228281601	How Breast Cancer Patients Want to Search for and Retrieve ...: How Breast Cancer Patients Want to Search for and ... http://bit.ly/cgQDvk	2010-03-09 11:49:23	0	ryesen	0
1215	10231663084	http://twitter.com/eysenbach/status/10231663084	RT @JMedInternetRes: How Breast Cancer Patients Want to Search for and Retrieve Info From Stories of Other Patients ... http://bit.ly/b1zLNW	2010-03-09 13:16:20	8	Gunther Eysenbach	0
1215	10231797595	http://twitter.com/susannahfox/status/10231797595	The power of narrative in navigating disease: a study of breast cancer patients @JMedInternetRes http://bit.ly/b1zLNW	2010-03-09 13:20:05	10	SusannahFox	0
1215	10231856481	http://twitter.com/jonl/status/10231856481	RT @SusannahFox: The power of narrative in navigating disease: a study of breast cancer patients @JMedInternetRes http://bit.ly/b1zLNW	2010-03-09 13:21:42	9	Jon Lebkowsky	0
1215	10231964023	http://twitter.com/ruokajaterveys/status/10231964023	RT @SusannahFox: The power of narrative in navigating disease: a study of breast cancer patients @JMedInternetRes http://bit.ly/b1zLNW	2010-03-09 13:24:41	0	Janne Huovila	0
1215	10232069409	http://twitter.com/lisagualtieri/status/10232069409	RT @SusannahFox The power of narrative in navigating disease: a study of breast cancer patients @JMedInternetRes http://bit.ly/b1zLNW	2010-03-09 13:27:36	1	Lisa Neal Gualtieri	0
1215	10232172707	http://twitter.com/clarabermudez/status/10232172707	RT @lisagualtieri: RT @SusannahFox The power of narrative in navigating disease: a study of breast cancer patients @JMedInternetRes http://bit.ly/b1zLNW	2010-03-09 13:30:23	0	Clara BermÃƒÂºdez-Tamay	0
1215	10232248725	http://twitter.com/liemeij/status/10232248725	RT @JMedInternetRes: How Breast Cancer Patients Want to Search for and Retrieve Info From Stories of Other Patients ... http://bit.ly/b1zLNW	2010-03-09 13:32:26	1	Liesbeth Meijnckens	0
1215	10236252216	http://twitter.com/shamsha/status/10236252216	How Breast Cancer Patients Want to Search for and Retrieve Information From Stories of Other Patients on the... http://ff.im/-hdRzY	2010-03-09 15:22:26	9	Shamsha Damani	0
1215	10238077155	http://twitter.com/whitneyq/status/10238077155	RT @SusannahFox: The power of narrative in navigating disease: a study of breast cancer patients @JMedInternetRes http://bit.ly/b1zLNW	2010-03-09 16:13:53	8	Whitney Quesenbery	0
1215	10278784156	http://twitter.com/rincondesisifo/status/10278784156	http://www.jmir.org/2010/1/e7	2010-03-10 11:40:24	0	Carlos F. Oropesa	1
1030	10319713225	http://twitter.com/regisbarondeau/status/10319713225	Medicine 2.0: Social Networking, Collaboration, Participation, Apomediation, and Openness - http://ow.ly/1gYtX #health #santÃƒÂ©	2010-03-11 07:26:45	1	regisbarondeau	563
1215	10333192414	http://twitter.com/somosmedicina/status/10333192414	How Breast Cancer Patients Want to Search for and Retrieve Information From Stories of Other Patients on... http://dlvr.it/9xT9 #compartido	2010-03-11 13:07:09	1	Aitor Guitarte	2
1215	10344482622	http://twitter.com/libbyshope/status/10344482622	How breast cancer pts. want 2 search 4 &amp; retrieve pt. story info on Internet: an Online Randomized Controlled Experiment. http://is.gd/afKfA	2010-03-11 18:31:15	8	Paul Cacciatore	2
1149	10395563629	http://twitter.com/jmedinternetres/status/10395563629	jmir.org: Effects of Internet Use on Health and Depression: A Longitudinal Study http://bit.ly/abypgA	2010-03-12 18:32:37	7	J Med Internet Res	0
1149	10397911144	http://twitter.com/luisluque/status/10397911144	RT @JMedInternetRes: jmir.org: Effects of Internet Use on Health and Depression: A Longitudinal Study http://bit.ly/abypgA	2010-03-12 19:32:35	1	luisluque	0
1149	10398324494	http://twitter.com/psweetman/status/10398324494	RT @JMedInternetRes Effects of Internet Use on Health and Depression: A Longitudinal Study http://bit.ly/abypgA	2010-03-12 19:43:00	1	Pauline Sweetman	0
1149	10418462219	http://twitter.com/edrneelesh/status/10418462219	Effects of Internet Use on Health and Depression: A Longitudinal Study http://bit.ly/9SFSy2 /cc	2010-03-13 06:33:45	0	Neelesh Bhandari	1
1149	10419561803	http://twitter.com/sandnsurf/status/10419561803	Effects of Internet Use on Health and Depression: A Longitudinal Study http://bit.ly/9SFSy2 /via @edrneelesh	2010-03-13 07:17:16	8	Mike Cadogan	1
1149	10428126772	http://twitter.com/drves/status/10428126772	Using the Internet for health purposes was associated with increased depression http://goo.gl/9PjC	2010-03-13 11:23:10	0	Ves Dimov, M.D.	1
1149	10430638669	http://twitter.com/rincondesisifo/status/10430638669	Effects of Internet Use on Health and Depression: A Longitudinal Study | BessiÃƒÂ¨re | Journal of Medical Internet Researc http://bit.ly/98AbM7	2010-03-13 12:27:25	0	Carlos F. Oropesa	1
1149	10430695530	http://twitter.com/rincondesisifo/status/10430695530	(J Med Internet Res) Uso de internet y depresiÃƒÂ³n http://bit.ly/98AbM7	2010-03-13 12:28:56	0	Carlos F. Oropesa	1
1149	10434705449	http://twitter.com/mariawolters/status/10434705449	Using the Internet for health purposes was associated with increased depression http://goo.gl/9PjC (via @DrVes)	2010-03-13 14:18:52	1	Maria Wolters	1
1215	10443127549	http://twitter.com/oncologiaaf/status/10443127549	How Breast Cancer Patients Want to Search for and Retrieve Informatio | Overberg | Journal of Medical Internet Research http://shar.es/morQO	2010-03-13 18:21:51	0	Dr. Fernando Medina	4
1149	10533929561	http://twitter.com/mymentalhealth/status/10533929561	RT @directorhsc: Effects of Internet Use on Health and Depression: A Longitudinal Study http://www.jmir.org/2010/1/e6/	2010-03-15 16:35:50	0	My Mental Health	3
1149	10545673274	http://twitter.com/healthybyte/status/10545673274	RT @eysenbach Social Internet use assoc w depression decrease RT JMedInternetRes: Effects of Internet Use... http://bit.ly/abypgA #HCIT #HC	2010-03-15 21:24:35	0	healthybyte @ MEDgle	3
1376	10576633102	http://twitter.com/uwimedlib/status/10576633102	Using the Internet to Promote Health Behavior Change:A Systematic Review and Meta-analysis... http://shar.es/moPsb	2010-03-16 12:19:19	1	Med Library UWI	27
1149	10577925516	http://twitter.com/uwimedlib/status/10577925516	Effects of Internet Use on Health and Depression: A Longitudinal Study | BessiÃƒÂ¨re |Journal of Medical Internet Research http://shar.es/moMfT	2010-03-16 12:51:42	1	Med Library UWI	4
1215	10578108400	http://twitter.com/uwimedlib/status/10578108400	How Breast Cancer Patients Want to Search for and Retrieve Information From Stories of Other Patients... http://www.jmir.org/2010/1/e7/HTML	2010-03-16 12:56:26	1	Med Library UWI	7
1215	10582012973	http://twitter.com/uwi_staugustine/status/10582012973	RT @uwimedlib: How Breast Cancer Patients Want to Search for and Retrieve Information From Stories of Other Patients... http://www.jmir.org/2010/1/e7/HTML	2010-03-16 14:38:27	0	UWI	7
1149	10582017553	http://twitter.com/uwi_staugustine/status/10582017553	RT @uwimedlib: Effects of Internet Use on Health and Depression: A Longitudinal Study | BessiÃƒÂ¨re |Journal of Medical Internet Research http://shar.es/moMfT	2010-03-16 14:38:34	0	UWI	4
1311	10649979806	http://twitter.com/callooh/status/10649979806	Internet usage, health, and the elderly. http://snurl.com/uwhcv	2010-03-17 21:45:51	0	Callooh	105
1215	10670468231	http://twitter.com/wkihealth/status/10670468231	Breast Cancer Patients Want to Search for and Retrieve Information From Stories of Other Patients on Internet http://tinyurl.com/ydepc64	2010-03-18 09:18:32	0	wkihealth	9
1149	10756489400	http://twitter.com/marcia_bms/status/10756489400	RT@eysenbach Internet use assoc w depression decreas RT @JMedInternetRes Effects of Internet Use on Health &amp; Depression http://bit.ly/abypgA	2010-03-19 23:44:41	0	Marcia BM Soares	7
1376	10756525992	http://twitter.com/marcia_bms/status/10756525992	RT @eysenbach This will b a highly cited paper Using the Internet to Promote Health Behavior Change: Meta-analysis JMIR http://bit.ly/bp47VV	2010-03-19 23:45:36	0	Marcia BM Soares	30
1337	10807692824	http://twitter.com/kshameer/status/10807692824	Learning in a Virtual World: Experience With Using Second Life for Medical Education : http://www.jmir.org/2010/1/e1/HTML	2010-03-21 01:10:04	1	Khader Shameer	57
1347	11307250028	http://twitter.com/evolutionhs/status/11307250028	Evolution Health CEO @Trevorvm and @DrBinks have recently been published in @JMedInternetRes, http://www.jmir.org/2010/1/e9	2010-03-30 09:17:15	0	Evolution Health	1
1347	11309310012	http://twitter.com/eysenbach/status/11309310012	RT @Evolutionhs: Evolution Health CEO @Trevorvm and @DrBinks have recently published in @JMedInternetRes, http://www.jmir.org/2010/1/e9	2010-03-30 10:03:40	8	Gunther Eysenbach	1
1347	0		RT @Evolutionhs: Evolution Health CEO @Trevorvm and @DrBinks have recently published in @JMedInternetRes, http://www.jmir.org/2010/1/e9	2010-03-30 10:03:40	10	Gunther Eysenbach	1
1347	11332174760	http://twitter.com/drbinks/status/11332174760	Recent article by Binks Behavioral Health and Evolution Health Systems Inc http://www.jmir.org/2010/1/e9 www.jmir.org	2010-03-30 18:32:20	0	Martin Binks	1
1347	11332233666	http://twitter.com/drbinks/status/11332233666	Recent Article by Binks Behavioral Health and Evolution Health http://www.jmir.org/2010/1/e9	2010-03-30 18:33:42	0	Martin Binks	1
1149	11370855066	http://twitter.com/roncdeweijze/status/11370855066	Social support beneficial for well-being &amp; the Internet is a way to strengthen and maintain social ties http://bit.ly/a2rZNu via @MadPsych	2010-03-31 11:06:46	0	Ron C. de Weijze	19
1149	11454145631	http://twitter.com/americanfrog/status/11454145631	latest journal article out: http://www.jmir.org/2010/1/e6/HTML Effects of Internet Use on Health and Depression.	2010-04-01 21:05:11	0	Katie Bessiere	20
1149	11717760926	http://twitter.com/masalapuri/status/11717760926	RT @MadPsych: A new longitudinal study looks at the effects of Internet use on health and depression: http://www.jmir.org/2010/1/e6/HTML	2010-04-06 16:45:42	0	Ajay Masala Puri	25
1191	12110284438	http://twitter.com/judyphalen/status/12110284438	JIMR article re: Web-based Reporting About Health Care Quality http://www.jmir.org/2010/2/e8/	2010-04-13 11:44:47	0	Judy Phalen	0
1191	12110306957	http://twitter.com/judyphalen/status/12110306957	JMIR article re: Web-based Reporting About Health Care Quality http://www.jmir.org/2010/2/e8/	2010-04-13 11:45:14	0	Judy Phalen	0
1191	12110964987	http://twitter.com/jmedinternetres/status/12110964987	jmir.org: An International Comparison of Web-based Reporting About Health Care Quality: Content Analysis http://bit.ly/b9DRjY	2010-04-13 11:58:56	7	J Med Internet Res	0
1191	12116530385	http://twitter.com/sportingdude/status/12116530385	An International Comparison of Web-based Reporting About Health ...: In addition, consumers may need to undertake ... http://bit.ly/90pZm4	2010-04-13 13:59:38	0	Sporting Dude	0
1191	12121201864	http://twitter.com/celestelinguere/status/12121201864	An International Comparison of Web-based Reporting About Health ...: All in all, the issue of integrating differen... http://bit.ly/cMUDR3	2010-04-13 15:52:46	0	CelesteLinguere	0
1191	12121930978	http://twitter.com/dr_health/status/12121930978	Research An International Comparison of Web-based Reporting About Health ...: Originally published in the Journal ... http://bit.ly/9ezGMT	2010-04-13 16:10:17	0	Ming Chow	0
1191	12129226706	http://twitter.com/hprmedical/status/12129226706	An International Comparison of Web-based Reporting About Health ... http://bit.ly/ayEYyU	2010-04-13 18:59:43	0	McCrae	0
1191	12164553280	http://twitter.com/rwjf_qualequal/status/12164553280	Web-based public reports on health care quality often contain contradictory info: new international content analysis http://bit.ly/a8Agpk	2010-04-14 10:00:01	0	RWJF QualityEquality	1
1187	12372495245	http://twitter.com/ahier/status/12372495245	Acceptability of a Personally Controlled Health Record in a Community-Based Setting: Implications for Policy and Design http://bit.ly/aVDgMX	2010-04-17 21:48:50	10	Brian Ahier	353
1187	12373074704	http://twitter.com/arifalimd/status/12373074704	RT @ahier: Acceptability of a Personally Controlled Health Record in a Community-Based Setting: Implications for Policy and Design http://bit.ly/aVDgMX	2010-04-17 22:01:29	0	Mohamad Arif Ali	353
1187	12373515913	http://twitter.com/safetynurse/status/12373515913	RT @ahier: Personally Controlled Health Record in Community-Based Setting: Implications for Policy and Design http://bit.ly/aVDgMX #ptsafety	2010-04-17 22:10:57	7	Barbara Olson	353
1187	12379865149	http://twitter.com/flafeer/status/12379865149	RT @ahier: Acceptability of a Personally Controlled Health Record in a Community-Based Setting: Implications for Policy and Design http://bit.ly/aVDgMX	2010-04-18 00:29:22	0	flafeer	354
1187	12394908354	http://twitter.com/clinicalcafe/status/12394908354	RT @SafetyNurse: RT @ahier: Personally Controlled Health Record in Community-Based Setting: Implications for Policy and Design http://bit.ly/aVDgMX #ptsafety	2010-04-18 08:26:42	0	John Novack	354
1187	0		RT @SafetyNurse: RT @ahier: Personally Controlled Health Record in Community-Based Setting: Implications for Policy and Design http://bit.ly/aVDgMX #ptsafety	2010-04-18 08:26:42	0	Clinical Cafe	354
1337	12463584714	http://twitter.com/jfdelas/status/12463584714	Learning in a Virtual World: Experience With Using Second Life for Medical Education (via @berci) http://bit.ly/5gBEVw	2010-04-19 12:15:55	0	jean-francois delas	86
1249	12527384939	http://twitter.com/sampyroy/status/12527384939	Social Media Use in the United States: Implications for Health Communication http://ow.ly/1APNP	2010-04-20 13:14:15	0	Dr Sampurna Roy	144
1056	12530078101	http://twitter.com/sampyroy/status/12530078101	Health 2.0 and Medicine 2.0: tensions and controversies in the field. http://ow.ly/1ARJg	2010-04-20 14:14:58	0	Dr Sampurna Roy	622
391	12532900675	http://twitter.com/sampyroy/status/12532900675	What Is eHealth (4): A Scoping Exercise to Map the Field http://ow.ly/1ATNE	2010-04-20 15:20:31	0	Dr Sampurna Roy	1846
1215	12926431561	http://twitter.com/storytellin/status/12926431561	How Breast Cancer Patients Want to Search for and Retrieve Information From Stories of Other Patients on the Inter... http://bit.ly/b5KAX7	2010-04-27 00:27:44	9	AWooldridge (storyt)	49
1191	12998533704	http://twitter.com/edrneelesh/status/12998533704	An International Comparison of Web-based Reporting About Health Care Quality: http://bit.ly/9TPUJb	2010-04-28 06:15:16	0	Neelesh Bhandari	15
1371	13132228508	http://twitter.com/jmedinternetres/status/13132228508	jmir.org: Mobile Therapy: Case Study Evaluations of a Cell Phone Application for Emotional Self-Awareness http://bit.ly/ahVbFj	2010-04-30 10:32:39	7	J Med Internet Res	0
1371	13132296404	http://twitter.com/madpsych/status/13132296404	RT: @JMedInternetRes: Mobile Therapy: Case Study Evaluations of a Cell Phone Application for Emotional Self-Awareness http://bit.ly/ahVbFj	2010-04-30 10:33:59	0	Madalyn M.	0
1371	13132682276	http://twitter.com/eysenbach/status/13132682276	Interesting app: RT @JMedInternetRes: Mobile Therapy: Evaluation of Cell Phone Application for Emotional Self-Awareness http://bit.ly/ahVbFj	2010-04-30 10:41:32	8	Gunther Eysenbach	0
1371	13132779664	http://twitter.com/kentbottles/status/13132779664	RT @eysenbach Interesting app: RT @JMedInternetRes: Mobile Therapy: Evaluation of Cell Phone Application http://bit.ly/ahVbFj	2010-04-30 10:43:25	7	KentBottles	0
1371	13133113102	http://twitter.com/cdnorman/status/13133113102	Mobile Therapy: Case Study Evaluations of a Cell Phone Application for Emotional Self-Awareness http://bit.ly/ahVbFj (via @JMedInternetRes)	2010-04-30 10:50:02	3	Cameron Norman	0
1371	13133456050	http://twitter.com/aprisabawono/status/13133456050	Mobile Phone Therapy for Increasing Emotional and Self Awareness http://bit.ly/aAYEde	2010-04-30 10:57:00	0	Aprisa Chrysantina	0
1371	13134462558	http://twitter.com/kishimotok/status/13134462558	RT @JMedInternetRes: jmir.org: Mobile Therapy: Case Study Evaluations of a Cell Phone Application for Emotional Self-Awareness http://bit.ly/ahVbFj	2010-04-30 11:16:30	0	okei	0
1371	13149401558	http://twitter.com/salman_amin/status/13149401558	RT @cdnorman: Mobile Therapy: Case Study Evaluations of a Cell Phone Application for Emotional Self-Awareness http://bit.ly/ahVbFj (via ...	2010-04-30 16:40:53	0	Salman Amin	0
1371	13150886875	http://twitter.com/directorhsc/status/13150886875	Mobile Therapy: Case Study Evaluations of a Cell Phone Application for Emotional Self-Awareness http://bit.ly/a68N2Z	2010-04-30 17:17:08	0	ray kirk	0
1371	13152864719	http://twitter.com/kenekaplan/status/13152864719	Reading Mobile Therapy: Case Study Evaluations of a Cell Phone Application for Emotional Self-Awareness http://bit.ly/awvimU	2010-04-30 18:05:29	10	Ken E Kaplan	0
1371	13153565616	http://twitter.com/marcia_bms/status/13153565616	RT @ jmir.org: Mobile Therapy Case Study Evaluations of a Cell Phone Application for Emotional Self-Awareness http://bit.ly/ahVbFj	2010-04-30 18:22:28	0	Marcia BM Soares	0
1371	13157662099	http://twitter.com/anxietyrelief/status/13157662099	Mobile Therapy: Case Study Evaluations of a Cell Phone Application ... http://bit.ly/9IqaPZ	2010-04-30 19:55:49	3	Anxiety Help	0
1371	13207213637	http://twitter.com/texting4health/status/13207213637	Mobile phones hold promise for delivering state-of-the-art psychotherapies - Intel&#39;s Margaret Morris -http://bit.ly/b6PmEF	2010-05-01 16:34:09	0	texting4health	1
1371	13217649236	http://twitter.com/womenshealth/status/13217649236	RT @texting4health: Mobile phones hold promise for delivering state-of-the-art psychotherapies - Intel&#39;s Margaret Morris -http://bit.ly/b6PmEF	2010-05-01 20:58:15	10	womenshealth.gov	1
1371	13220411963	http://twitter.com/tenderhearted3/status/13220411963	RT @texting4health: Mobile phones hold promise for delivering state-of-the-art psychotherapies - Intel&#39;s Margaret Morris -http://bit.ly/b6PmEF	2010-05-01 21:58:56	0	Melinda Schuman	1
1371	13239751814	http://twitter.com/urchan/status/13239751814	RT @texting4health: Mobile phones hold promise for delivering state-of-the-art psychotherapies - Intel&#39;s Margaret Morris -http://bit.ly/b6PmEF	2010-05-02 06:40:07	0	Johanna Unger	2
1371	13243771277	http://twitter.com/ullahoert/status/13243771277	RT @texting4health: Mobile phones hold promise for delivering state-of-the-art psychotherapies - Intel&#39;s Margaret Morris -http://bit.ly/b6PmEF	2010-05-02 08:43:56	0	Schultens-Kaltheuner	2
1371	13247422341	http://twitter.com/bodyspacesoc/status/13247422341	Mobile Therapy: Cell Phone App for Emotional Self-Awareness | JMIR http://j.mp/cQWmj5 &lt;&lt; @eszter another mobile phone data collection tool	2010-05-02 10:10:49	0	Antonio A. Casilli	2
1371	13248352875	http://twitter.com/gallizio/status/13248352875	RT @bodyspacesoc: Mobile Therapy: Cell Phone App for Emotional Self-Awareness | JMIR http://j.mp/cQWmj5 &lt;&lt; @eszter another mobile phone data collection tool	2010-05-02 10:30:48	0	gallizio	2
1371	13264949224	http://twitter.com/jillunderhill/status/13264949224	RT @texting4health: Mobile phones hold promise for delivering state-of-the-art psychotherapies - Intel&#39;s Margaret Morris -http://bit.ly/b6PmEF	2010-05-02 16:36:40	0	Jill C. Underhill	2
1371	13282925764	http://twitter.com/brandi1357/status/13282925764	RT @texting4health: Mobile phones hold promise for delivering state-of-the-art psychotherapies - Intel&#39;s Margaret Morris -http://bit.ly/b6PmEF	2010-05-02 23:02:59	0	Brandi Latham	2
1371	13286258370	http://twitter.com/librarianloomis/status/13286258370	Mobile Therapy: Case Study Evaluations of a Cell Phone Application for Emotional Self-Awareness - http://www.jmir.org/2010/2/e10/HTML	2010-05-03 00:12:50	0	Richard Gray	3
1371	13306441629	http://twitter.com/shaundakin/status/13306441629	Mobile Therapy: Case Study Evaluations of a Cell Phone Application for Emotional Self-Awareness http://ow.ly/1GeMe fyi @textandshout	2010-05-03 09:53:12	0	Shaun Dakin	3
1520	13312503400	http://twitter.com/jmedinternetres/status/13312503400	jmir.org: Dirt Cheap and Without Prescription: How Susceptible are Young US Consumers to Purchasing Drugs From Rog... http://bit.ly/bSFIyp	2010-05-03 11:57:52	7	J Med Internet Res	0
1520	13312627035	http://twitter.com/eysenbach/status/13312627035	jmir.org: Dirt Cheap and Without Prescription: How Susceptible are Young US Consumers to Purchasing Drugs Online... http://bit.ly/bSFIyp	2010-05-03 12:00:26	8	Gunther Eysenbach	0
1520	13316787684	http://twitter.com/eyeonfda/status/13316787684	JMIR - How Susceptible are Young US Consumers to Purchasing Drugs From Rogue Internet Pharmacies? http://ow.ly/1GmNV	2010-05-03 13:30:39	10	eyeonfda	0
1371	13317915702	http://twitter.com/jliuzzo/status/13317915702	Mobile Therapy: Case Study Evaluations of a Cell Phone Application for Emotional Self-Awareness http://bit.ly/9cu9RK	2010-05-03 13:56:19	3	Joy Liuzzo	3
1371	13318218157	http://twitter.com/fbishara/status/13318218157	Good &amp; timely in keeping ystdy unconf topic: game mchnx/awareness app http://bit.ly/deBQv1 #whataweekend #wisdom2conf thanx @SorenG	2010-05-03 14:03:09	3	fadi bishara	3
1371	13319683104	http://twitter.com/bpriker/status/13319683104	Therapy? There&#39;s an app for that. http://bit.ly/cONPkl	2010-05-03 14:37:34	0	Brendan Riker	3
1371	13321981269	http://twitter.com/bapliving/status/13321981269	RT @texting4health: Mobile phones hold promise for delivering state-of-the-art psychotherapies - Intel&#39;s Margaret Morris -http://bit.ly/b6PmEF	2010-05-03 15:32:18	0	bapliving	3
1371	13326174939	http://twitter.com/cophotog/status/13326174939	Mobile Therapy?? There&#39;s an app for that! http://bit.ly/98WBrd	2010-05-03 17:11:36	9	Chip Oglesby	3
1520	13342559407	http://twitter.com/luisluque/status/13342559407	Dirt Cheap and Without Prescription: How Susceptible are Young US Consumers to Purchasing Drugs Online... http://bit.ly/bSFIyp (via @jmir)	2010-05-03 22:54:09	1	luisluque	0
1520	13342648479	http://twitter.com/luisluque/status/13342648479	Dirt Cheap &amp; w/o Prescription: How Susceptible are Young US Consumers to Purchasing Drugs Online http://bit.ly/bSFIyp (via @JMedInternetRes)	2010-05-03 22:55:59	1	luisluque	0
1371	13350942841	http://twitter.com/marionbarrault/status/13350942841	Mobile Therapy: Case Study Evaluations of a Cell Phone Application for Emotional Self-Awareness http://bit.ly/a7q2Mp	2010-05-04 02:24:59	0	Marion Barrault	4
1371	13354265421	http://twitter.com/jetienne/status/13354265421	Mobile Therapy: Case Study Evaluations of a Cell Phone Application for Emotional Self-Awareness http://bit.ly/a7q2Mp (via @marionbarrault)	2010-05-04 04:20:29	1	Jean-Etienne Durand	4
1371	13358375346	http://twitter.com/coachfu/status/13358375346	ThÃƒÂ©rapie mobile, une ÃƒÂ©tude de cas / Mobile therapy, a case study: http://bit.ly/bXfttv - conscience de l&#39;ÃƒÂ©tat ÃƒÂ©motionnel et autorÃƒÂ©gulation	2010-05-04 06:46:08	1	Coach Fu	4
1371	13367705553	http://twitter.com/danbrowne/status/13367705553	RT @jetienne: Mobile Therapy: Case Study Evaluations of a Cell Phone Application for Emotional Self-Awareness http://bit.ly/a7q2Mp (via @marionbarrault)	2010-05-04 10:38:49	0	danbrowne	4
1371	13417514125	http://twitter.com/fabtweet/status/13417514125	#FabFeed Mobile Therapy: Case Study Evaluations of a Cell Phone Application for Emotional Self-Awareness | Morris ... http://bit.ly/c52rQp	2010-05-05 05:54:28	4	robert fabricant	5
1371	13456990667	http://twitter.com/raypodder/status/13456990667	Diggin #moodmapping shared via fastcompany : http://is.gd/bW420	2010-05-05 20:33:04	1	Ray Podder	5
1371	13484707910	http://twitter.com/pudliszek/status/13484707910	mobile phone application and Cognitive behavioral therapy via: JMIR http://bit.ly/bH1Td0	2010-05-06 08:33:17	7	Ewa Dobrogowska	6
1371	13484740074	http://twitter.com/ehealthgr/status/13484740074	RT @Pudliszek: mobile phone application and Cognitive behavioral therapy via: JMIR http://bit.ly/bH1Td0	2010-05-06 08:33:59	5	ehealthgr	6
1311	13491692813	http://twitter.com/eliagabarron/status/13491692813	El uso de internet en la tercera edad se relaciona con un mejor estado de salud. http://www.jmir.org/2009/4/e49/	2010-05-06 10:57:21	0	Elia GabarrÃƒÂ³n	155
1030	13523015910	http://twitter.com/yhpo/status/13523015910	Ã¢â‚¬Å“the health professional is an expert in identifying disease, while the patient is an expert in experiencing itÃ¢â‚¬Â ;http://tiny.cc/310mj	2010-05-06 22:20:35	0	YouthHealth 2.0	619
1260	13560335284	http://twitter.com/eyeonfda/status/13560335284	JMIR - Perspectives of Family Physicians on Computer-assisted Health-risk Assessments - http://ow.ly/1IiZV	2010-05-07 13:32:33	10	eyeonfda	0
1260	13560441653	http://twitter.com/pfanderson/status/13560441653	RT @eyeonfda: JMIR - Perspectives of Family Physicians on Computer-assisted Health-risk Assessments - http://ow.ly/1IiZV	2010-05-07 13:34:47	9	P. F. Anderson	0
1260	13572939719	http://twitter.com/jmedinternetres/status/13572939719	jmir.org: Perspectives of Family Physicians on Computer-assisted Health-risk Assessments http://bit.ly/b345j8	2010-05-07 18:25:56	7	J Med Internet Res	0
1260	13573012975	http://twitter.com/directorhsc/status/13573012975	Perspectives of Family Physicians on Computer-assisted Health-risk Assessments http://bit.ly/bBMg6z	2010-05-07 18:27:40	0	ray kirk	0
1260	13577411542	http://twitter.com/agouveia/status/13577411542	RT @JMedInternetRes: jmir.org: Perspectives of Family Physicians on Computer-assisted Health-risk Assessments http://bit.ly/b345j8	2010-05-07 20:05:39	4	Alexandre Gouveia Ã¯Â£Â¿	0
1260	13588185061	http://twitter.com/dreamingspires/status/13588185061	Perspectives of Family Physicians on Computer-assisted Health-risk Assessments http://bit.ly/9Q9CyG	2010-05-07 23:49:26	8	Heidi Allen	0
1260	13588820226	http://twitter.com/jewelhealth/status/13588820226	Perspectives of Family Physicians on Computer-assisted Health-risk ...: This is in accordance with existing resear... http://bit.ly/98sw5N	2010-05-08 00:02:57	0	Jewel Health	1
1260	13590613317	http://twitter.com/itinformer/status/13590613317	RT @dreamingspires: Perspectives of Family Physicians on Computer-assisted Health-risk Assessments http://bit.ly/9Q9CyG	2010-05-08 00:43:29	0	IT:Informer	1
1260	13595224237	http://twitter.com/lobot1/status/13595224237	Perspectives of Family Physicians on Computer-assisted Health-risk ... http://bit.ly/biUIXV	2010-05-08 02:49:55	0	Rick F. Barnes	1
1260	13608961784	http://twitter.com/ericajohn1/status/13608961784	Perspectives of Family Physicians on Computer-assisted Health-risk ...: The interactive program then prints an ind... http://bit.ly/auDRHr	2010-05-08 09:48:22	0	Erica	1
1260	13613385055	http://twitter.com/johnscomputer/status/13613385055	computer: Perspectives of Family Physicians on Computer-assisted Health-risk ... - http://bit.ly/cSJJgh	2010-05-08 11:16:13	0	John's Computer	1
1371	13618183879	http://twitter.com/eghosao/status/13618183879	App for emotional self-awareness - case study evaluations http://www.jmir.org/2010/2/e10/HTML	2010-05-08 12:51:05	0	Eghosa Omoigui	8
1260	13634457369	http://twitter.com/amcunningham/status/13634457369	RT @directorhsc: Perspectives of Family Physicians on Computer-assisted Health-risk Assessments http://bit.ly/bBMg6z	2010-05-08 19:29:07	8	AnneMarie Cunningham	1
1260	13661468570	http://twitter.com/betablockr/status/13661468570	JMIR on &quot;Perspectives of Family Physicians on Computer-assisted Health-risk Assessments&quot;: http://bit.ly/b345j8	2010-05-09 06:47:07	1	David KrÃƒÂ¼semann, MD	2
1376	13672772130	http://twitter.com/dagmar96hours/status/13672772130	Uso de nuevas TICs para promover cambios en salud (rev.sistemÃƒÂ¡tica &amp; metaanÃƒÂ¡lisis) en Jour.Medical Internet Research http://bit.ly/bIvNgY	2010-05-09 11:19:39	0	dagmar	81
1215	13717750809	http://twitter.com/berlin_health20/status/13717750809	e-patients want other e-patients stories and even profit from using search filters in that http://www.jmir.org/2010/1/e7/HTML #hcsmeu	2010-05-10 05:41:04	0	Alex Schachinger	62
1215	13718016043	http://twitter.com/hocusbocus/status/13718016043	RT @berlin_health20: e-patients want other e-patients stories and even profit from using search filters in that http://www.jmir.org/2010/1/e7/HTML #hcsmeu	2010-05-10 05:49:48	0	hocusbocus	62
1215	13718081027	http://twitter.com/jbasago/status/13718081027	RT @berlin_health20: e-patients want other e-patients stories and even profit from using search filters in that http://www.jmir.org/2010/1/e7/HTML #hcsmeu	2010-05-10 05:51:53	0	Ignacio Basagoiti	62
1191	13718192324	http://twitter.com/hocusbocus/status/13718192324	An International Comparison of Web-based Reporting About Health Care Quality: Content Analysis http://bit.ly/9PRnJp #hcsm #hcsmeu #pharma	2010-05-10 05:55:29	0	hocusbocus	27
1215	13718874767	http://twitter.com/sharingstrength/status/13718874767	RT @berlin_health20 e-patients want other e-pts stories and even profit from using search filters http://bit.ly/9DnEzq #hcsmeu	2010-05-10 06:16:22	0	Colleen Young	62
1371	13720865086	http://twitter.com/fduport/status/13720865086	RT @CoachFu: ThÃƒÂ©rapie mobile, une ÃƒÂ©tude de cas / Mobile therapy, a case study: http://bit.ly/bXfttv - conscience de l&#39;ÃƒÂ©tat ÃƒÂ©motionnel et autorÃƒÂ©gulation	2010-05-10 07:12:39	0	fduport	10
1251	13739375809	http://twitter.com/jmedinternetres/status/13739375809	jmir.org: Effects of a Financial Incentive on Health ResearchersÃ¢â‚¬â„¢ Response to an Online Survey: a Randomized Contr... http://bit.ly/dehT2e	2010-05-10 13:48:24	7	J Med Internet Res	0
1251	13739518404	http://twitter.com/dougsalz/status/13739518404	Effects of a Financial Incentive on Health ResearchersÃ¢â‚¬â„¢ Response to an Online Survey: a Randomized Controlled Trial: http://bit.ly/dBBBYe	2010-05-10 13:50:57	1	Doug Salzwedel	0
1251	13739954235	http://twitter.com/eyeonfda/status/13739954235	Interesting - JMIR - Effects of a Financial Incentive on Health ResearchersÃ¢â‚¬â„¢ Response to an Online Survey - http://ow.ly/1JcKT	2010-05-10 13:59:05	10	eyeonfda	0
1251	13744717012	http://twitter.com/knowdrugs/status/13744717012	Effects of a Financial Incentive on Health Researchers&#39; Response ... http://bit.ly/dnXYLj	2010-05-10 15:52:59	0	Sunil	0
1251	13748018556	http://twitter.com/directorhsc/status/13748018556	Effects of a Financial Incentive on Health ResearchersÃ¢â‚¬â„¢ Response to an Online Survey: a Randomized Controlled Trial http://bit.ly/aRg2Rj	2010-05-10 17:12:18	0	ray kirk	0
1251	13765527861	http://twitter.com/ericajohn1/status/13765527861	Effects of a Financial Incentive on Health Researchers&#39; Response ...: Five agencies (the Scottish Chief Scientist ... http://bit.ly/9ILgmN	2010-05-10 23:04:41	0	Erica	0
1251	13771753138	http://twitter.com/messageformore/status/13771753138	Effects of a Financial Incentive on Health Researchers&#39; Response ...: The population of interest... http://bit.ly/ccckOC messageformore.com	2010-05-11 01:27:23	0	alysyncurd	1
1251	13783058221	http://twitter.com/susannahfox/status/13783058221	Financial incentives do not improve online survey response rates - @JMedInternetRes http://bit.ly/dehT2e	2010-05-11 07:23:22	10	SusannahFox	1
1251	13783693793	http://twitter.com/jessienyc/status/13783693793	Financial incentives do not improve online survey response rates - @JMedInternetRes http://bit.ly/dehT2e (via @SusannahFox)	2010-05-11 07:39:53	7	Jessie Daniels	1
1251	13784219294	http://twitter.com/caitlinw/status/13784219294	Maybe too many email surveys w same prize in general RT @SusannahFox: $ incentives dont improve online survey response http://bit.ly/dehT2e	2010-05-11 07:52:58	1	Caitlin Watras	1
1251	13786404955	http://twitter.com/sensware/status/13786404955	Ya. Right! RT @SusannahFox: Financial incentives do not improve online survey response rates - @JMedInternetRes http://bit.ly/dehT2e	2010-05-11 08:42:47	1	Luke Jian	1
1251	13791979195	http://twitter.com/gaborgy/status/13791979195	RT @SusannahFox Financial incentives do not improve online survey response rates - @JMedInternetRes http://bit.ly/dehT2e	2010-05-11 10:42:11	0	Gabor Gyarmati	1
1192	13850817378	http://twitter.com/chiefmaven/status/13850817378	A Survey Health-related activities on Second Life. http://bit.ly/al9JQr	2010-05-12 09:24:08	4	craig lefebvre	355
1192	13851179814	http://twitter.com/femelmed/status/13851179814	RT @chiefmaven: A Survey Health-related activities on Second Life. http://bit.ly/al9JQr	2010-05-12 09:31:35	6	fran melmed	355
1371	14007266825	http://twitter.com/psyscolaire/status/14007266825	RT @marionbarrault: Mobile Therapy: Case Study Evaluations of a Cell Phone Application for Emotional Self-Awareness http://bit.ly/a7q2Mp	2010-05-14 20:42:28	0	RÃƒÂ©mi CÃƒÂ´tÃƒÂ© Ph.D. psyc	14
909	14124441129	http://twitter.com/uxfeeder/status/14124441129	Delicious: Internet Versus Mailed Questionnaires: A Randomized Comparison (2) | Leece | Journal of Medical... http://bit.ly/bk4UYA [survey]	2010-05-16 18:45:54	0	UX Feeder	2060
132	14124440458	http://twitter.com/uxfeeder/status/14124440458	Delicious: Improving the Quality of Web Surveys: The Checklist for Reporting Results of Internet E-Surveys... http://bit.ly/c8l4W2 [survey]	2010-05-16 18:45:54	0	UX Feeder	2055
132	0		Ã£Ââ€žÃ£ÂÂ¾Ã£Æ’â€ Ã£Æ’Â¬Ã¦Å“ÂÃ£ÂÂ§Ã£ÂÂ¿Ã£ÂÅ¸Ã£â€šÂ¢Ã£â€šÂ¤Ã£â€šÂ¢Ã£Æ’Â³Ã£Æ’Å¾Ã£Æ’Â³Ã£ÂÂ¨ORACLEÃ£ÂÂ®CM...Ã£â‚¬â€šÃ£Æ’ÂÃ£Æ’Â£Ã£Æ’Â¬Ã£Æ’Â³Ã£â€šÂ¸Ã£ÂÂ¯Ã¨ÂªÂÃ£â€šÂÃ£â€šâ€¹Ã£ÂÅ’Ã£Ââ€œÃ£â€šÅ’Ã£ÂÂ¯Ã£â€šÂ³Ã£â€šÂ±Ã£Æ’â€ Ã£Æ’Â«Ã£â‚¬â€š http://bit.ly/a1DRXx	2010-05-16 18:45:54	0	uxfeeder	2055
909	0		Delicious: Internet Versus Mailed Questionnaires: A Randomized Comparison (2) | Leece | Journal of Medical... http://bit.ly/bk4UYA [survey]	2010-05-16 18:45:54	8	UX Feeder	2060
862	14124441979	http://twitter.com/uxfeeder/status/14124441979	Delicious: Using the Internet for Surveys and Health Research | Eysenbach | Journal of Medical Internet Re... http://bit.ly/994GCg [survey]	2010-05-16 18:45:55	0	UX Feeder	2732
862	0		Delicious: Using the Internet for Surveys and Health Research | Eysenbach | Journal of Medical Internet Re... http://bit.ly/994GCg [survey]	2010-05-16 18:45:55	8	UX Feeder	2732
120	14124442551	http://twitter.com/uxfeeder/status/14124442551	Delicious: Will Web Surveys Ever Become Part of Mainstream Research? | Schonlau | Journal of Medical Inter... http://bit.ly/arylge [survey]	2010-05-16 18:45:56	0	UX Feeder	2061
120	0		Delicious: Will Web Surveys Ever Become Part of Mainstream Research? | Schonlau | Journal of Medical Inter... http://bit.ly/arylge [survey]	2010-05-16 18:45:56	8	UX Feeder	2061
1376	14185866598	http://twitter.com/zorgbeheer/status/14185866598	DELI Using the Internet to Promote Health Behavior Change: A Systematic Review and Meta-analysis of the Impact of ... http://bit.ly/bp47VV	2010-05-17 17:58:31	1	zorgbeheer	89
1251	14458926529	http://twitter.com/grunigen/status/14458926529	JMIR Feed: Effects of a Financial Incentive on Health ResearchersÃ¢â‚¬â„¢ Response to an Online Survey: a Randomized Cont... http://bit.ly/dehT2e	2010-05-21 19:24:34	1	UCI Medical Library	11
1337	14496322579	http://twitter.com/rapidol/status/14496322579	Constructivist learning using virtual worlds for medical education - Journal of Medical Internet Research: http://www.jmir.org/2010/1/e1/	2010-05-22 10:28:41	0	Roger Paul	119
1337	14592658087	http://twitter.com/pfanderson/status/14592658087	@crgonzalez http://www.jmir.org/2010/1/e1/ Learning in a Virtual World: Experience With Using Second Life for Medical Education #hcsm #cme	2010-05-23 21:41:23	9	P. F. Anderson	120
1337	14592939956	http://twitter.com/shebamuturi/status/14592939956	RT @pfanderson: http://www.jmir.org/2010/1/e1/ Learning in a Virtual World: Experience With Using Second Life for Medical Ed #hcsm #cme	2010-05-23 21:46:21	1	Elisheba Muturi	120
1371	14634032268	http://twitter.com/hyblis/status/14634032268	Mobile Therapy: Case Study Evaluations of a Cell Phone Application for Emotional Self-Awareness http://bit.ly/cee138 JMIR 2010	2010-05-24 12:38:23	9	Hyblis	24
1030	14648181880	http://twitter.com/markhawker/status/14648181880	@Zorg20 @mikey3982 How does this extend @eysenbach&#39;s model of apomediation? http://bit.ly/gZePi	2010-05-24 17:25:06	9	Mark Hawker	637
1337	14659377856	http://twitter.com/pfanderson/status/14659377856	@RichmondDoc @MsWZ Have you seen this? http://www.jmir.org/2010/1/e1/ Learning in a Virtual World: Experience w/ Using Second Life 4 Med Ed	2010-05-24 20:57:03	9	P. F. Anderson	121
1337	14692479677	http://twitter.com/xuemei/status/14692479677	@giustini Learning in a Virtual World: Experience With Using Second Life for Medical Education http://www.jmir.org/2010/1/e1/	2010-05-25 09:25:28	4	Xuemei Li	122
1356	14700726102	http://twitter.com/grunigen/status/14700726102	JMIR Feed: Sharing Medical Data for Health Research: The Early Personal Health Record Experience: Background: Enga... http://bit.ly/aFoiNN	2010-05-25 11:41:10	1	UCI Medical Library	0
1356	14700725753	http://twitter.com/jmedinternetres/status/14700725753	jmir.org: Sharing Medical Data for Health Research: The Early Personal Health Record Experience http://bit.ly/aFoiNN	2010-05-25 11:41:10	7	J Med Internet Res	0
1356	14700784315	http://twitter.com/jbikandi/status/14700784315	RT @JMedInternetRes: jmir.org: Sharing Medical Data for Health Research: The Early Personal Health Record Experience http://bit.ly/aFoiNN	2010-05-25 11:42:05	1	Javier Bikandi	0
1356	14700994267	http://twitter.com/seergenius/status/14700994267	RT @JMedInternetRes: jmir.org: Sharing Medical Data for Health Research: The Early Personal Health Record Experience http://bit.ly/aFoiNN	2010-05-25 11:45:23	0	Myrna E. Morales	0
1356	14701084647	http://twitter.com/healtheddesk/status/14701084647	RT @JMedInternetRes: jmir.org: Sharing Medical Data for Health Research: The Early Personal Health Record Experience http://bit.ly/aFoiNN	2010-05-25 11:46:53	0	Amanda T. Harvey	0
1356	14703137485	http://twitter.com/eyeonfda/status/14703137485	JMIR - Early Personal Health Record Experience - http://ow.ly/1PFs3	2010-05-25 12:21:00	10	eyeonfda	0
1356	14705142937	http://twitter.com/johnsharp/status/14705142937	91% of #PHR users were willing to share medical information for health research #JMIR http://bit.ly/dx2N1J	2010-05-25 12:56:00	9	John Sharp	0
1356	14705407341	http://twitter.com/owrange/status/14705407341	Ã¢â‚¬Å“@JohnSharp: 91% of #PHR users were willing to share medical information for health research #JMIR http://bit.ly/dx2N1JÃ¢â‚¬Â	2010-05-25 13:00:42	1	rose buenconsejo	0
1356	14708176791	http://twitter.com/codeoconduct/status/14708176791	Sharing Medical Data for Health Research: The Early Personal ...: In the evolving landscape of health information ... http://bit.ly/bvYkEU	2010-05-25 13:53:40	0	Bertromavich Reibold	0
1356	14717949357	http://twitter.com/dtosello/status/14717949357	RT @JohnSharp: 91% of #PHR users were willing to share medical information for health research #JMIR http://bit.ly/dx2N1J	2010-05-25 17:17:03	0	Domenico Tosello	0
1356	14719764225	http://twitter.com/cerner/status/14719764225	RT @JohnSharp: 91% of #PHR users were willing to share medical information for health research #JMIR http://bit.ly/dx2N1J	2010-05-25 17:55:09	0	Cerner Corporation	0
1356	14727691489	http://twitter.com/wendy_blair/status/14727691489	Sharing Medical Data for Health Research: The Early Personal ...: Sharing Medical Data for Health Research: The Ea... http://bit.ly/9DodQh	2010-05-25 20:27:32	1	Wendy Blair	0
1371	14730854359	http://twitter.com/jensmccabe/status/14730854359	@markhawker think you&#39;ll enjoy: http://www.jmir.org/2010/2/e10	2010-05-25 21:23:02	10	Jen S. McCabe	25
1371	14731188576	http://twitter.com/ghideas/status/14731188576	RT @jensmccabe: @markhawker think you&#39;ll enjoy: http://www.jmir.org/2010/2/e10	2010-05-25 21:28:54	0	AmanB	25
1192	14753565484	http://twitter.com/paulatraver/status/14753565484	A Survey of Health-Related Activities on Second Life: http://www.jmir.org/2009/2/e17/	2010-05-26 06:04:00	0	Paula Traver	369
1192	14754474020	http://twitter.com/inq_maimonides/status/14754474020	RT @paulatraver: A Survey of Health-Related Activities on Second Life: http://www.jmir.org/2009/2/e17/	2010-05-26 06:28:59	0	Rafael Pardo	369
1260	14767476906	http://twitter.com/drhealthpsych/status/14767476906	Perspectives of Family Physicians on Computer-assisted Health-risk Assessments http://bit.ly/cOYlPe	2010-05-26 10:42:04	0	Kathleen Starr, Ph.D	19
1260	0		Perspectives of Family Physicians on Computer-assisted Health-risk Assessments http://bit.ly/cOYlPe	2010-05-26 10:42:04	0	Kathleen Starr, Ph.D	19
1307	14771567899	http://twitter.com/jmedinternetres/status/14771567899	jmir.org: Supporting Informed Decision Making Online in 20 Minutes: An Observational Web-log Study of a PSA Test D... http://bit.ly/aT1yIh	2010-05-26 11:47:38	7	J Med Internet Res	0
1307	14771570401	http://twitter.com/grunigen/status/14771570401	JMIR Feed: Supporting Informed Decision Making Online in 20 Minutes: An Observational Web-log Study of a PSA Test ... http://bit.ly/aT1yIh	2010-05-26 11:47:40	1	UCI Medical Library	0
1307	14775294380	http://twitter.com/dougsalz/status/14775294380	Supporting Informed Decision Making Online in 20 Minutes: An Observational Web-log Study of a PSA Test Decision Aid http://is.gd/cqbcU	2010-05-26 12:50:57	1	Doug Salzwedel	0
1307	0		Supporting Informed Decision Making Online in 20 Minutes: An Observational Web-log Study of a PSA Test Decision Aid http://is.gd/cqbcU	2010-05-26 12:50:57	8	Doug Salzwedel	0
1307	14814849202	http://twitter.com/directorhsc/status/14814849202	Supporting Informed Decision Making Online in 20 Minutes: An ObservationalWeb-log Study of a PSA Test Decision Aid http://bit.ly/a6VXxK	2010-05-27 01:19:17	0	ray kirk	1
1192	14823336776	http://twitter.com/bainab/status/14823336776	RT @paulatraver: A Survey of Health-Related Activities on Second Life: http://www.jmir.org/2009/2/e17/	2010-05-27 05:20:35	0	Aina Bernal	370
1314	14838734413	http://twitter.com/grunigen/status/14838734413	JMIR Feed: The Touro 12-Step: A Systematic Guide to Optimizing Survey Research with Online Discussion Boards: The... http://bit.ly/9xRk2G	2010-05-27 10:39:55	1	UCI Medical Library	0
1314	14838735015	http://twitter.com/jmedinternetres/status/14838735015	jmir.org: The Touro 12-Step: A Systematic Guide to Optimizing Survey Research with Online Discussion Boards http://bit.ly/9xRk2G	2010-05-27 10:39:55	7	J Med Internet Res	0
1314	14839036505	http://twitter.com/sharingstrength/status/14839036505	Sound advice RT @JMedInternetRes Touro 12-Step Guide to Optimizing Survey Research w/ Online Discussion Boards http://bit.ly/9xRk2G	2010-05-27 10:44:40	0	Colleen Young	0
1314	14839587706	http://twitter.com/uwimedlib/status/14839587706	The Touro 12-Step: A Systematic Guide to Optimizing Survey Research with Online Discussion Boards http://shar.es/mjNex	2010-05-27 10:53:27	1	Med Library UWI	0
1371	14839638099	http://twitter.com/uwimedlib/status/14839638099	Mobile Therapy: Case Study Evaluations of a Cell Phone Application for Emotional Self-Awareness http://shar.es/mjNJq	2010-05-27 10:54:16	1	Med Library UWI	27
1314	14841111865	http://twitter.com/thesourcenews/status/14841111865	From around the blogosphere, a post by Paul J Perry: The Touro 12-Step: A Systematic Guide to Optimizing... http://bit.ly/9M6QU1 #sourcecon	2010-05-27 11:21:46	0	TheSource Newsletter	0
1356	14903570367	http://twitter.com/practicefusion/status/14903570367	Consumer willingness to share #PHR data for health research ... http://www.jmir.org/2010/2/e14/	2010-05-28 08:45:06	1	Practice Fusion	3
1267	14912140040	http://twitter.com/jmedinternetres/status/14912140040	jmir.org: Patient and Parent Views on a Web 2.0 Diabetes PortalÃ¢â‚¬â€the Management Tool, the Generator, and the Gateke... http://bit.ly/9LGngd	2010-05-28 11:07:58	7	J Med Internet Res	0
1267	14912139170	http://twitter.com/grunigen/status/14912139170	JMIR Feed: Patient and Parent Views on a Web 2.0 Diabetes PortalÃ¢â‚¬â€the Management Tool, the Generator, and the Gatek... http://bit.ly/9LGngd	2010-05-28 11:07:58	1	UCI Medical Library	0
1267	14912357882	http://twitter.com/eysenbach/status/14912357882	RT @JMedInternetRes: Patient and Parent Views on a Web 2.0 Diabetes PortalÃ¢â‚¬â€the Management Tool, the Generator... http://bit.ly/9LGngd #med2	2010-05-28 11:11:19	8	Gunther Eysenbach	0
1267	14926472090	http://twitter.com/agouveia/status/14926472090	RT @eysenbach @JMedInternetRes: Patient and Parent Views on a Web 2.0 Diabetes Portal http://bit.ly/9LGngd #med2	2010-05-28 15:11:24	4	Alexandre Gouveia Ã¯Â£Â¿	0
1267	14932117865	http://twitter.com/markcasselman/status/14932117865	RT @JMedInternetRes: jmir.org: Patient and Parent Views on a Web 2.0 Diabetes PortalÃ¢â‚¬â€the Management Tool, the Generator, and the Gateke... http://bit.ly/9LGngd	2010-05-28 17:05:54	0	mark casselman	0
1267	14994999122	http://twitter.com/bfm/status/14994999122	Patient and Parent Views on a Web 2.0 Diabetes PortalÃ¢â‚¬â€the Management Tool, the Generator, and the Gatekeeper. http://is.gd/cuI0a	2010-05-29 15:51:03	1	Blackford Middleton	1
1267	15039378397	http://twitter.com/janicemccallum/status/15039378397	RT @bfm: Patient and Parent Views on a Web 2.0 Diabetes Portal Diabit http://is.gd/cuI0a #healthinfo #epatients #health20	2010-05-30 08:56:32	1	Janice McCallum	2
1267	15041978680	http://twitter.com/seergenius/status/15041978680	RT @janicemccallum: RT @bfm: Patient and Parent Views on a Web 2.0 Diabetes Portal Diabit http://is.gd/cuI0a #healthinfo #epatients #hea ...	2010-05-30 09:45:28	0	Myrna E. Morales	2
1267	15146641541	http://twitter.com/innitmedia/status/15146641541	Patient and Parent Views on a Web 2.0 Diabetes PortalÃ¢â‚¬â€the ...: For example, adult patients with diabetes have been... http://bit.ly/dnAwmB	2010-05-31 21:46:11	0	Steven Murphy	3
1376	15273698043	http://twitter.com/ardd_diabetes/status/15273698043	Using the Internet to Promote Health Behavior Change: A Systematic Review http://www.jmir.org/2010/1/e4/HTML	2010-06-02 16:00:40	0	AllianceforDiabetes	105
1376	15783564151	http://twitter.com/ardd_diabetes/status/15783564151	Using the Internet to Promote Health Behavior Change: A Systematic Review http://www.jmir.org/2010/1/e4/HTML	2010-06-02 16:00:40	0	AllianceforDiabetes	105
1267	15282757091	http://twitter.com/shahidch/status/15282757091	Patient and Parent Views on a Web 2.0 Diabetes Portal: http://www.jmir.org/2010/2/e17	2010-06-02 18:58:54	0	shahidch	5
1267	15441098895	http://twitter.com/practicefusion/status/15441098895	Patient and Parent Views on a Web 2.0 Diabetes Portal ... http://dld.bz/fxj5	2010-06-04 16:37:25	1	Practice Fusion	7
1267	0		Patient and Parent Views on a Web 2.0 Diabetes Portal ... http://dld.bz/fxj5	2010-06-04 16:37:25	2	Practice Fusion	7
1376	15708496351	http://twitter.com/tuomaslehto/status/15708496351	@juliekientz You might find this interesting (if not already familiar): http://www.jmir.org/2010/1/e4/HTML	2010-06-08 10:06:16	0	Tuomas Lehto	111
1267	15789125509	http://twitter.com/zorg20/status/15789125509	@danamlewis @robhalkes http://tinyurl.com/32zuuyg (via @pulsepad)	2010-06-09 12:43:37	8	Lucien Engelen	12
992	15868763187	http://twitter.com/breastcanowwhat/status/15868763187	Research: Empowerment For Lurkers and Posters in Online Patient Support Groups http://www.jmir.org/2008/2/e18/	2010-06-10 14:21:15	0	BreastCancer NowWhat	710
992	0		Research: Empowerment For Lurkers and Posters in Online Patient Support Groups http://www.jmir.org/2008/2/e18/	2010-06-10 14:21:15	0	BreastCancer NowWhat	710
1249	15873517615	http://twitter.com/gracesonia/status/15873517615	RT @PeoplesCenter Social Media and Implications for Health Communication: http://www.jmir.org/2009/4/e48	2010-06-10 15:41:55	0	gsm	195
1350	15928980304	http://twitter.com/eysenbach/status/15928980304	New in JMIR: Definition of Health 2.0 and Medicine 2.0: A Systematic Review http://bit.ly/c3nkSn #med2 #health20 #ehealth	2010-06-11 09:45:52	8	Gunther Eysenbach	0
1350	15929026265	http://twitter.com/seergenius/status/15929026265	RT @eysenbach: New in JMIR: Definition of Health 2.0 and Medicine 2.0: A Systematic Review http://bit.ly/c3nkSn #med2 #health20 #ehealth	2010-06-11 09:46:33	0	Myrna E. Morales	0
1350	15929109867	http://twitter.com/zorg20/status/15929109867	RT @eysenbach: New in JMIR: Definition of Health 2.0 and Medicine 2.0: A Systematic Review http://bit.ly/c3nkSn #med2 #health20 #ehealth	2010-06-11 09:47:47	8	Lucien Engelen	0
1350	15929197353	http://twitter.com/johnsharp/status/15929197353	RT @eysenbach New in JMIR: Definition of Health 2.0 and Medicine 2.0: A Systematic Review http://bit.ly/c3nkSn #med2 #health20 #ehealth	2010-06-11 09:49:02	9	John Sharp	0
1350	15929320732	http://twitter.com/zorg20/status/15929320732	Health 20 a new systematic review of our team is online JMIR http://www.jmir.org/2010/2/e18/HTML #hcsm #hcsmeu #hcmktg	2010-06-11 09:50:45	8	Lucien Engelen	0
1350	15929321840	http://twitter.com/brent_fox/status/15929321840	RT @eysenbach: New in JMIR: Definition of Health 2.0 and Medicine 2.0: A Systematic Review http://bit.ly/c3nkSn #med2 #health20 #ehealth	2010-06-11 09:50:46	1	Brent Fox	0
1350	15929406370	http://twitter.com/sbrudnicki/status/15929406370	RT @eysenbach: New in JMIR: Definition of Health 2.0 and Medicine 2.0: A Systematic Review http://bit.ly/c3nkSn #med2 #health20 #ehealth	2010-06-11 09:51:58	0	Selina Brudnicki	0
1350	15929423653	http://twitter.com/shamsha/status/15929423653	RT @eysenbach: New in JMIR: Definition of Health 2.0 and Medicine 2.0: A Systematic Review http://bit.ly/c3nkSn	2010-06-11 09:52:13	9	Shamsha Damani	0
1350	15929655793	http://twitter.com/ehealthgr/status/15929655793	RT @Zorg20: Health 20 a new systematic review of our team is online JMIR http://www.jmir.org/2010/2/e18/HTML #hcsm #hcsmeu #hcmktg	2010-06-11 09:55:30	5	ehealthgr	0
1350	15929826437	http://twitter.com/markcasselman/status/15929826437	RT @eysenbach: New in JMIR: Definition of Health 2.0 and Medicine 2.0: A Systematic Review http://bit.ly/c3nkSn #med2 #health20 #ehealth	2010-06-11 09:57:56	0	mark casselman	0
1350	15929933927	http://twitter.com/digicmb/status/15929933927	Definition of Health 2.0 and Medicine 2.0: A Systematic Review New in JMIR http://bit.ly/c3nkSn #med2 #health20 #ehealth RT @eysenbach	2010-06-11 09:59:25	6	Guus van den Brekel	0
1267	15930456191	http://twitter.com/curet1diabetes/status/15930456191	Patient &amp; Parent Views on a Web 2.0 #Diabetes PortalÃ¢â‚¬â€the Management Tool, Generator,&amp;Gatekeeper:Qualitative Study http://tinyurl.com/26psvry	2010-06-11 10:06:08	0	Ellen H Ullman	14
1350	15930842142	http://twitter.com/zorg20/status/15930842142	Net verschenen artikel van ons met systematic review Health 2.0 vÃƒÂ©ÃƒÂ©l overeenkomsten met uitdaging voor ouderen http://j.mp/9ppF5P #osm2010	2010-06-11 10:11:22	8	Lucien Engelen	0
1350	15930924392	http://twitter.com/rohal/status/15930924392	RT @Zorg20: Health 20 a new systematic review of our team is online JMIR http://www.jmir.org/2010/2/e18/HTML #hcsmeucamp	2010-06-11 10:12:31	0	rob halkes	0
1350	15931062894	http://twitter.com/health20paris/status/15931062894	RT @Zorg20: Health 20 a new systematic review JMIR http://bit.ly/c3nkSn #hcsmeu #health20fr #health20	2010-06-11 10:14:31	4	Denise Silber	0
1350	15931074359	http://twitter.com/andrewspong/status/15931074359	RT @Zorg20: Health 20 a new systematic review of our team is online JMIR http://www.jmir.org/2010/2/e18/HTML #hcsm #hcsmeu #hcmktg	2010-06-11 10:14:41	9	Andrew Spong	0
1350	15931115877	http://twitter.com/camilo__erazo/status/15931115877	RT @health20Paris: RT @Zorg20: Health 20 a new systematic review JMIR http://bit.ly/c3nkSn #hcsmeu #health20fr #health20	2010-06-11 10:15:16	0	Camilo Erazo	0
1350	15931667541	http://twitter.com/seanlawson/status/15931667541	RT @eysenbach: New in JMIR: Definition of Health 2.0 and Medicine 2.0: A Systematic Review http://bit.ly/c3nkSn @drdanoconnor has seen?	2010-06-11 10:23:16	1	seanlawson	0
1350	15932805522	http://twitter.com/msotod/status/15932805522	RT @health20Paris: RT @Zorg20: Health 20 a new systematic review JMIR http://bit.ly/c3nkSn #hcsmeu #health20fr #health20	2010-06-11 10:40:03	0	Mauricio Soto Duran	0
1350	15934915863	http://twitter.com/dougsalz/status/15934915863	Definition of Health 2.0 and Medicine 2.0: A Systematic Review http://is.gd/cLzbi	2010-06-11 11:09:45	1	Doug Salzwedel	0
1350	15937238994	http://twitter.com/vtraver/status/15937238994	RT: @eysenbach: New in JMIR: Definition of Health 2.0 and Medicine 2.0: A Systematic Review http://bit.ly/c3nkSn #med2 #health20 #ehealth	2010-06-11 11:40:30	0	Vicente Traver	0
1350	15939776606	http://twitter.com/pabsen/status/15939776606	RT @vtraver: RT: @eysenbach: New in JMIR: Definition of Health 2.0 and Medicine 2.0: A Systematic Review http://bit.ly/c3nkSn #med2 #he ...	2010-06-11 12:15:35	0	Pablo Sendra	0
1350	15941881754	http://twitter.com/letstalkreform/status/15941881754	RT @JohnSharp: RT @eysenbach New in JMIR: Definition of Health 2.0 and Medicine 2.0: A Systematic Review http://bit.ly/c3nkSn #med2 #he ...	2010-06-11 12:50:08	0	Let's Talk Reform	0
1350	15942062775	http://twitter.com/richard56/status/15942062775	Systematic review of definitions of Health 2.0 and Medicine 2.0. http://www.jmir.org/2010/2/e18/HTML	2010-06-11 12:53:15	0	Richard Smith	0
1350	15942337009	http://twitter.com/bmj_latest/status/15942337009	RT @Richard56: Systematic review of definitions of Health 2.0 and Medicine 2.0. http://www.jmir.org/2010/2/e18/HTML	2010-06-11 12:57:48	5	BMJ	0
1350	15942549856	http://twitter.com/tiagojacinto/status/15942549856	RT @Richard56 Systematic review of definitions of Health 2.0 and Medicine 2.0. http://www.jmir.org/2010/2/e18/HTML	2010-06-11 13:01:14	0	Tiago Jacinto	0
1350	15942881245	http://twitter.com/themelatheef/status/15942881245	RT @Richard56: Systematic review of definitions of Health 2.0 and Medicine 2.0. http://www.jmir.org/2010/2/e18/HTML	2010-06-11 13:06:43	0	ThemeLatheef	0
1350	15945978010	http://twitter.com/shebamuturi/status/15945978010	Definition of Health 2.0 and Medicine 2.0: A Systematic Review RT @andrewspong @Zorg20: #hcsm #hcsmeu #hcmktg http://ht.ly/1Xffi	2010-06-11 14:00:11	1	Elisheba Muturi	0
1350	15946148040	http://twitter.com/xavieralzaga/status/15946148040	RT @Richard56: Systematic review of definitions of Health 2.0 and Medicine 2.0. http://www.jmir.org/2010/2/e18/HTML	2010-06-11 14:03:08	0	Xavier Alzaga	0
1350	15950493528	http://twitter.com/stan144/status/15950493528	@Zorg20 gefliciteerd met artikel! http://bit.ly/c3nkSn Gelukkig maar 46 definities voor .... 2.0, wrs nu al over de 50. ;().	2010-06-11 15:23:08	0	Stan Janssen	0
1350	15951273773	http://twitter.com/forensicmed/status/15951273773	RT @Richard56: Systematic review of definitions of Health 2.0 and Medicine 2.0. http://www.jmir.org/2010/2/e18/HTML	2010-06-11 15:38:10	0	Richard Jones	0
1350	15952015221	http://twitter.com/sharingstrength/status/15952015221	RT @ShebaMuturi: Def. of Health 2.0 and Medicine 2.0: A Systematic Review RT @andrewspong @Zorg20: #hcsm #hcsmeu #hcmktg http://ht.ly/1Xffi	2010-06-11 15:52:59	0	Colleen Young	0
1350	15954722711	http://twitter.com/hacchan0810/status/15954722711	RT @Richard56: Systematic review of definitions of Health 2.0 and Medicine 2.0. http://www.jmir.org/2010/2/e18/HTML	2010-06-11 16:47:04	0	Ã£ÂÂ¯Ã£ÂÂ£Ã£ÂÂ¡Ã£â€šÆ’Ã£â€šâ€œ	0
1350	15954831632	http://twitter.com/clovisml/status/15954831632	Definition of Health 2.0 and Medicine 2.0: A Systematic Review -| Journal of Medical Internet Research http://www.jmir.org/2010/2/e18/HTML	2010-06-11 16:49:20	0	Clovis Lima	0
1350	15954983550	http://twitter.com/clovisml/status/15954983550	Definition of Health 2.0 and Medicine 2.0: A Systematic Review http://www.jmir.org/2010/2/e18/HTML	2010-06-11 16:52:31	0	Clovis Lima	0
1350	15956433106	http://twitter.com/ajvphilp/status/15956433106	RT @Richard56: Systematic review of definitions of Health 2.0 and Medicine 2.0. http://www.jmir.org/2010/2/e18/HTML	2010-06-11 17:23:01	1	alastair philp	0
1350	15957005332	http://twitter.com/asarkozy/status/15957005332	RT @shamsha: RT @eysenbach: New in JMIR: Definition of Health 2.0 and Medicine 2.0: A Systematic Review http://bit.ly/c3nkSn	2010-06-11 17:35:04	0	Alexandra Sarkozy	0
1350	15961418065	http://twitter.com/giustini/status/15961418065	&quot;Definition of Health 2.0 and Medicine 2.0: A Systematic Review&quot; JMIR June 11th, 2010 http://www.jmir.org/2010/2/e18	2010-06-11 19:06:12	9	Dean Giustini	0
1350	15962323125	http://twitter.com/laikas/status/15962323125	What is in a name? Definition of Health 2.0 and Medicine 2.0, A Systematic Review http://is.gd/cM2K6 i.e. by @Zorg20, HT @giustini	2010-06-11 19:22:54	9	Laika (Jacqueline)	0
1350	15963011313	http://twitter.com/jfg/status/15963011313	RT @giustini: &quot;Definition of Health 2.0 and Medicine 2.0: A Systematic Review&quot; JMIR June 11th, 2010 http://www.jmir.org/2010/2/e18	2010-06-11 19:35:22	0	JFGirmens	0
1350	15963963445	http://twitter.com/zorgbeheer/status/15963963445	DELI Definition of Health 2.0 and Medicine 2.0: A Systematic Review | Belt | Journal of Medical Internet Res... http://tinyurl.com/3aastg4	2010-06-11 19:53:26	1	zorgbeheer	0
1350	15967102983	http://twitter.com/cheungandrew/status/15967102983	RT @Richard56: Systematic review of definitions of Health 2.0 and Medicine 2.0. http://www.jmir.org/2010/2/e18/HTML	2010-06-11 20:51:03	0	Andrew Cheung	0
1350	15967433157	http://twitter.com/epatientgr/status/15967433157	RT @Zorg20: Health 20 a new systematic review of our team is online JMIR http://www.jmir.org/2010/2/e18/HTML #hcsm #hcsmeu #hcmktg	2010-06-11 20:57:10	0	Kathi Apostolidis	0
1350	15970279051	http://twitter.com/rsm2800/status/15970279051	From the Journal of Medical Internet Research: More clarity is needed in the definition of &quot;Health 2.0&quot; http://bit.ly/9feu93	2010-06-11 21:48:50	2	Robert S. Miller, MD	0
1350	15988155911	http://twitter.com/valerieravery/status/15988155911	RT @JFG: RT @giustini: &quot;Definition of Health 2.0 and Medicine 2.0: A Systematic Review&quot; JMIR June 11th, 2010 http://www.jmir.org/2010/2/e18	2010-06-12 03:52:33	0	ValÃƒÂ©rie RAVERY	1
1350	15991844435	http://twitter.com/snjmg/status/15991844435	RT @JFG: RT @giustini: &quot;Definition of Health 2.0 and Medicine 2.0: A Systematic Review&quot; JMIR June 11th, 2010 http://www.jmir.org/2010/2/e18	2010-06-12 05:34:55	0	Syndicat Jeunes MG	1
1350	15992351698	http://twitter.com/bacigalupe/status/15992351698	Definition of Health 2.0 &amp; Medicine 2.0: A Systematic Review http://bit.ly/9QBPfz #hcsm #hcsmeu #ehealth-via @Zorg20	2010-06-12 05:49:15	3	bacigalupe	1
1350	15993007723	http://twitter.com/vuranga/status/15993007723	RT @bacigalupe: Definition of Health 2.0 &amp; Medicine 2.0: A Systematic Review http://bit.ly/9QBPfz #hcsm #hcsmeu #ehealth-via @Zorg20	2010-06-12 06:07:34	1	Victoria Uranga H	1
1350	15996302333	http://twitter.com/marcortess/status/15996302333	RT @bacigalupe: Definition of Health 2.0 &amp; Medicine 2.0: A Systematic Review http://bit.ly/9QBPfz #hcsm #hcsmeu #ehealth-via @Zorg20	2010-06-12 07:35:39	0	marcela cortes	1
1350	16103798127	http://twitter.com/cristianhr/status/16103798127	Para el deleite d los fans d la Salud y las redes sociales. RevisiÃƒÂ³n sistemÃƒÂ¡tica q busca definir Salud 2.0 y Medicina 2.0 http://url.ie/6i7o	2010-06-13 19:09:58	0	Cristian Herrera R.	2
1350	16130593704	http://twitter.com/digneurosurgeon/status/16130593704	RT @Richard56: Systematic review of definitions of Health 2.0 and Medicine 2.0. http://www.jmir.org/2010/2/e18/HTML	2010-06-14 03:25:49	1	Pieter Kubben	3
1350	16134712192	http://twitter.com/bibliogetafe/status/16134712192	Definition of Health 2.0 and Medicine 2.0: A Systematic Review Journal of Medical Internet Research: http://bit.ly/97WpVm via @addthis	2010-06-14 05:17:01	0	Concepcion Campos	3
1350	16136044992	http://twitter.com/usalbiomedica/status/16136044992	RT @biblioGETAFE Definition of Health 2.0 and Medicine 2.0... http://bit.ly/97WpVm via @addthis	2010-06-14 05:52:15	0	helena	3
1350	0		RT @biblioGETAFE Definition of Health 2.0 and Medicine 2.0... http://bit.ly/97WpVm via @addthis	2010-06-14 05:52:15	0	helena	3
1350	16139258053	http://twitter.com/zorgbeheer/status/16139258053	DELI Definition of Health 2.0 and Medicine 2.0: A Systematic Review | Belt | Journal of Medical Internet Research: http://bit.ly/dalhNe	2010-06-14 07:10:08	1	zorgbeheer	3
1350	16149785232	http://twitter.com/jmedinternetres/status/16149785232	jmir.org: Definition of Health 2.0 and Medicine 2.0: A Systematic Review http://bit.ly/bmBWaE	2010-06-14 10:06:49	7	J Med Internet Res	3
1549	16150504221	http://twitter.com/eysenbach/status/16150504221	Another landmark study in JMIR (@JMedInternetRes): Sharing Health Data for Better Outcomes on @PatientsLikeMe http://bit.ly/9UFmsD #health20	2010-06-14 10:17:17	8	Gunther Eysenbach	0
1549	16150675116	http://twitter.com/grunigen/status/16150675116	JMIR Feed: Sharing Health Data for Better Outcomes on PatientsLikeMe: Background: PatientsLikeMe is an online quan... http://bit.ly/csH9l4	2010-06-14 10:19:50	1	UCI Medical Library	0
1549	16150886763	http://twitter.com/laikas/status/16150886763	RT @eysenbach: Landmark study in @JMedInternetRes: Sharing Health Data 4 Better Outcomes on @PatientsLikeMe http://bit.ly/9UFmsD #health20	2010-06-14 10:22:54	9	Laika (Jacqueline)	0
1350	16150974479	http://twitter.com/clarabermudez/status/16150974479	RT @JMedInternetRes: jmir.org: Definition of Health 2.0 and Medicine 2.0: A Systematic Review http://bit.ly/bmBWaE	2010-06-14 10:24:13	0	Clara BermÃƒÂºdez-Tamay	3
1549	16151294501	http://twitter.com/jmedinternetres/status/16151294501	jmir.org: Sharing Health Data for Better Outcomes on PatientsLikeMe http://bit.ly/csH9l4	2010-06-14 10:28:52	7	J Med Internet Res	0
1549	16152289713	http://twitter.com/ruokajaterveys/status/16152289713	RT @JMedInternetRes: jmir.org: Sharing Health Data for Better Outcomes on PatientsLikeMe http://bit.ly/csH9l4	2010-06-14 10:41:26	0	Janne Huovila	0
1350	16152310393	http://twitter.com/ruokajaterveys/status/16152310393	RT @JMedInternetRes: jmir.org: Definition of Health 2.0 and Medicine 2.0: A Systematic Review http://bit.ly/bmBWaE	2010-06-14 10:41:41	0	Janne Huovila	3
1549	16153622481	http://twitter.com/eyeonfda/status/16153622481	Journal of Medical Internet Research - Sharing Health Data for Better Outcomes on PatientsLikeMe - http://ow.ly/1YdLZ - #hcsm #hcsmeu	2010-06-14 10:59:02	10	eyeonfda	0
1549	16154560079	http://twitter.com/jbselz/status/16154560079	RT @eyeonfda: New study via JMIR- Sharing Health Data for Better Outcomes on PatientsLikeMe http://ow.ly/1YdLZ #hcsm #socpharm #hcnm	2010-06-14 11:12:08	7	Joel Selzer	0
1549	16154660392	http://twitter.com/iamsarahfeeny/status/16154660392	Benefits of on-line patient communities (PatientsLikeMe) reported in Journal of Medical Internet Research http://goo.gl/Z6t7	2010-06-14 11:13:36	0	Sarah Feeny	0
1549	16154891119	http://twitter.com/textandshout/status/16154891119	RT @jbselz: RT @eyeonfda: New study via JMIR- Sharing Health Data for better outcomes on PatientsLikeMe http://ow.ly/1YdLZ #hcsm #sbosm	2010-06-14 11:16:54	0	Douglas Naegele	0
1549	16155071139	http://twitter.com/jacki_halas/status/16155071139	RT @jbselz @eyeonfda New study via JMIR Sharing Health Data for Better Outcomes on PatientsLikeMe http://ow.ly/1YdLZ #hcsm #socpharm #hcnm	2010-06-14 11:19:32	0	Jacki Halas	0
1549	16156003153	http://twitter.com/charliebuck123/status/16156003153	RT @iamsarahfeeny: Benefits of on-line patient communities (PatientsLikeMe) reported in J Medical Internet Research http://goo.gl/Z6t7 #in	2010-06-14 11:32:53	0	Charlie Buckwell	0
1549	16156914389	http://twitter.com/andrewspong/status/16156914389	RT @eyeonfda: Journal of Medical Internet Research - Sharing Health Data for Better Outcomes on PatientsLikeMe - http://ow.ly/1YdLZ - #h ...	2010-06-14 11:45:11	9	Andrew Spong	0
1549	16157029969	http://twitter.com/ehealthgr/status/16157029969	RT @eyeonfda: Journal of Medical Internet Research - Sharing Health Data for Better Outcomes on PatientsLikeMe - http://ow.ly/1YdLZ - #h ...	2010-06-14 11:46:39	5	ehealthgr	0
1350	16158279096	http://twitter.com/mark_hanson/status/16158279096	&quot;There is no general consensus of the definition of Health 2.0/Medicine 2.0 yet.&quot; (via @JMedInternetRes) http://ow.ly/1YgiO	2010-06-14 12:01:42	0	Mark A. Hanson, PhD	3
1549	16167383600	http://twitter.com/bacigalupe/status/16167383600	DATA!!! Sharing Health Data for Better Outcomes on PatientsLikeMe http://ow.ly/1YdLZ -via @eyeonfda @andrewspong #hcsm #hcsmeu	2010-06-14 14:31:10	3	bacigalupe	0
1549	16167633309	http://twitter.com/shebamuturi/status/16167633309	RT @bacigalupe: DATA!!! Sharing Health Data for Better Outcomes on PatientsLikeMe http://ow.ly/1YdLZ -via @eyeonfda #hcsm #hcsmeu	2010-06-14 14:35:24	1	Elisheba Muturi	0
1549	16172819769	http://twitter.com/shelleypetersen/status/16172819769	RT @eyeonfda: Journal of Medical Internet Research - Sharing Health Data for Better Outcomes on PatientsLikeMe - http://ow.ly/1YdLZ - #hcsm #hcsmeu	2010-06-14 16:04:38	0	Michelle Petersen	0
1549	16174499417	http://twitter.com/kbrigham/status/16174499417	Reading through open text responses from a recent patient survey. Interesting stuff. Publicly available too http://www.jmir.org/2010/2/e19/	2010-06-14 16:34:51	0	Kate Brigham	0
1350	16175749488	http://twitter.com/een_psychiater/status/16175749488	RT @Richard56: Systematic review of definitions of Health 2.0 and Medicine 2.0. http://www.jmir.org/2010/2/e18/HTML	2010-06-14 16:58:50	0	Carl Blijd	3
1549	16186943394	http://twitter.com/mega_mindset/status/16186943394	Sharing Health Data for Better Outcomes on PatientsLikeMe | Wicks ... http://bit.ly/aVrcig	2010-06-14 20:19:03	0	Michelle Stevens	0
1549	21001826712	http://twitter.com/ryuga_gotoku/status/21001826712	Ã¤Â»Å Ã¥ÂºÂ¦Ã£ÂÂ®Ã¨Ë†Å¾Ã¥ÂÂ°Ã£ÂÂ¯Ã§Â©ÂºÃ¤Â¸Â­Ã©Æ’Â½Ã¥Â¸â€šÃ¯Â¼ÂÃ§Â¥Å¾Ã£â€šÂ²Ã£Æ’Â¼Ã£Æ’ÂÃ£â€šÂ¤Ã£â€šÂªÃ£â€šÂ·Ã£Æ’Â§Ã£Æ’Æ’Ã£â€šÂ¯Ã¦â€“Â°Ã¤Â½Å“Ã£â‚¬Å½BioShock Infinite ... Ã¯Â¼Å¡Ã£â‚¬Â9Ã¦Å“Ë†22Ã¦â€”Â¥Ã£â‚¬â€˜ Ã£â€šÂ¯Ã£Æ’Â­Ã£Æ’â€™Ã£Æ’Â§Ã£â€šÂ¦ Ã©Â¾ÂÃ£ÂÅ’Ã¥Â¦â€šÃ£ÂÂÃ¦â€“Â°Ã§Â«Â Ã§â€°Â¹Ã¥â€¦Â¸Ã¢â‚¬Â¦ http://bit.ly/bVIOrr #followmeJP #followdaibosyu	2010-06-14 20:19:03	0	Michelle Stevens	0
1549	16194059010	http://twitter.com/libbyshope/status/16194059010	Sharing Health Data for Better Outcomes on PatientsLikeMe. (J.Med.Internet Res.) http://dld.bz/haQR	2010-06-14 22:16:03	8	Paul Cacciatore	0
1549	16198586150	http://twitter.com/hukka6/status/16198586150	Members of the PatientsLikeMe online community reported a range of benefits in taking care of their condition. http://lnkd.in/RAJkQs	2010-06-15 00:49:22	0	Eija Hukka	1
1030	16200823297	http://twitter.com/yhpo/status/16200823297	Medicine 2.0: Social Networking, Collaboration, Participation, Apomediation, and Openness | Eysenbach | JMIR http://bit.ly/apvwMs	2010-06-15 02:16:06	0	YouthHealth 2.0	659
1549	16208109034	http://twitter.com/streamingwell/status/16208109034	RT @bacigalupe: DATA!!! Sharing Health Data for Better Outcomes on PatientsLikeMe http://ow.ly/1YdLZ	2010-06-15 03:47:26	0	Streaming Well	1
1549	16208109112	http://twitter.com/francisbn/status/16208109112	RT @bacigalupe: DATA!!! Sharing Health Data for Better Outcomes on PatientsLikeMe http://ow.ly/1YdLZ	2010-06-15 03:47:26	0	Francis B. Namouk	1
1350	16228913005	http://twitter.com/health2works/status/16228913005	One 4 the Anoraks: Definitions of Health 2.0 and Medicine 2.0 - http://tinyurl.com/3aastg4 #nhs #fb #health2.0	2010-06-15 10:36:14	0	health2works	4
1281	16233777668	http://twitter.com/eyeonfda/status/16233777668	Journal of Medical Internet Research - Online Comms Betw Docs &amp; Patients in EU: Status &amp; Perspectives - http://ow.ly/1YNi5 #hcsm #hcsmeu	2010-06-15 11:47:42	10	eyeonfda	0
1281	16234239880	http://twitter.com/grunigen/status/16234239880	JMIR Feed: Online Communication Between Doctors and Patients in Europe: Status and Perspectives: Background: Use o... http://bit.ly/a95Xn4	2010-06-15 11:53:56	1	UCI Medical Library	0
1281	16234247077	http://twitter.com/jmedinternetres/status/16234247077	jmir.org: Online Communication Between Doctors and Patients in Europe: Status and Perspectives http://bit.ly/a95Xn4	2010-06-15 11:54:02	7	J Med Internet Res	0
1281	16234457393	http://twitter.com/jbikandi/status/16234457393	RT @JMedInternetRes: jmir.org: Online Communication Between Doctors and Patients in Europe: Status and Perspectives http://bit.ly/a95Xn4	2010-06-15 11:56:59	1	Javier Bikandi	0
1281	16236260894	http://twitter.com/rafabravo/status/16236260894	Online Communication Between Doctors and Patients in Europe: Journal of Medical Internet Research http://bit.ly/d1Qhe2	2010-06-15 12:22:48	1	Rafael Bravo Toledo	0
1281	16236326645	http://twitter.com/meriti/status/16236326645	RT @rafabravo: Online Communication Between Doctors and Patients in Europe: Journal of Medical Internet Research http://bit.ly/d1Qhe2	2010-06-15 12:23:46	0	Elena Escala SÃƒÂ¡enz	0
1281	16237301042	http://twitter.com/marianoh/status/16237301042	RT @rafabravo Online Communication Between Doctors and Patients in Europe: Journal of Medical Internet Research http://bit.ly/d1Qhe2	2010-06-15 12:37:18	1	marianoh	0
1281	16237443968	http://twitter.com/berci/status/16237443968	Online Communication Between Doctors and Patients in Europe: Status and Perspectives http://ff.im/-m6xsF	2010-06-15 12:39:20	10	Bertalan MeskÃƒÂ³, MD	0
1281	16238289154	http://twitter.com/rcofinof/status/16238289154	RT @rafabravo: Online Communication Between Doctors and Patients in Europe: Journal of Medical Internet Research http://bit.ly/d1Qhe2	2010-06-15 12:51:27	0	rcofinof	0
1281	16238518421	http://twitter.com/davidjjhunter/status/16238518421	RT @Berci: Online Communication Between Doctors and Patients in Europe: Status and Perspectives http://ff.im/-m6xsF	2010-06-15 12:54:36	0	David Hunter	0
1281	16238664131	http://twitter.com/miller7/status/16238664131	RT @Berci: Online Communication Between Doctors and Patients in Europe: Status and Perspectives http://ff.im/-m6xsF	2010-06-15 12:56:33	0	Ben Miller	0
1281	16238967737	http://twitter.com/amednews/status/16238967737	RT @Berci Online Communication Between Doctors and Patients in Europe: Status and Perspectives http://ff.im/-m6xsF	2010-06-15 13:00:45	9	AmericanMedicalNews	0
1281	16239028536	http://twitter.com/health_language/status/16239028536	RT @Berci: Online Communication Between Doctors and Patients in Europe: Status and Perspectives http://ff.im/-m6xsF	2010-06-15 13:01:37	0	Health Language Inc.	0
1281	16239988494	http://twitter.com/ruokajaterveys/status/16239988494	Online Communication Between Doctors and Patients in Europe http://bit.ly/cGIfOW	2010-06-15 13:15:35	0	Janne Huovila	0
1281	16240475227	http://twitter.com/gpach01/status/16240475227	Study, interesting Online Communication Between Doctors and Patients in Europe: Status &amp; Perspectives http://ow.ly/1YQQR #pr #scrm #sm #e20	2010-06-15 13:22:37	0	Giuseppe Pacheco	0
1281	16241096905	http://twitter.com/xavieralzaga/status/16241096905	RT @rafabravo: Online Communication Between Doctors and Patients in Europe: Journal of Medical Internet Research http://bit.ly/d1Qhe2	2010-06-15 13:31:58	0	Xavier Alzaga	0
1281	16242615752	http://twitter.com/jfdelas/status/16242615752	RT @Berci: Online Communication Between Doctors and Patients in Europe: Status and Perspectives http://ff.im/-m6xsF	2010-06-15 13:56:10	0	jean-francois delas	0
1549	16247250951	http://twitter.com/prize4life/status/16247250951	PatientsLikeMe&#39;s Jamie Heywood writes on sharing patient data for better outcomes. Thoughts? http://bit.ly/cASsJI http://bit.ly/dfha9n	2010-06-15 15:11:35	6	Prize4Life	1
1549	16253291227	http://twitter.com/pfanderson/status/16253291227	Sharing health data for better outcomes on @patientslikeme http://www.jmir.org/2010/2/e19/	2010-06-15 16:37:17	9	P. F. Anderson	1
1549	16257219850	http://twitter.com/alzforumtweet/status/16257219850	RT @Prize4Life: PatientsLikeMe&#39;s Jamie Heywood writes on sharing patient data for better outcomes. Thoughts? http://bit.ly/cASsJI http://bit.ly/dfha9n	2010-06-15 17:48:15	0	Alzforum	1
1350	16258489022	http://twitter.com/jabarrera/status/16258489022	RT @giustini: &quot;Definition of Health 2.0 and Medicine 2.0: A Systematic Review&quot; JMIR June 11th, 2010 http://www.jmir.org/2010/2/e18	2010-06-15 18:12:20	0	Juan Antonio Barrera	4
1350	16258667903	http://twitter.com/zorgbeheer/status/16258667903	DELI Definition of Health 2.0 and Medicine 2.0: A Systematic Review | Belt | Journal of Medical Internet Research: http://bit.ly/b4u1QB	2010-06-15 18:15:27	1	zorgbeheer	4
1549	16261280481	http://twitter.com/zenofbass/status/16261280481	RT @Prize4Life: PatientsLikeMe&#39;s Jamie Heywood writes on sharing patient data for better outcomes. Thoughts? http://bit.ly/cASsJI http://bit.ly/dfha9n	2010-06-15 19:01:52	1	zenofbass	1
1549	16267527122	http://twitter.com/zorgbeheer/status/16267527122	DELI Sharing Health Data for Better Outcomes on PatientsLikeMe | Wicks | Journal of Medical Internet Research: http://bit.ly/csH9l4	2010-06-15 20:48:48	1	zorgbeheer	1
1549	16286327137	http://twitter.com/mijnzorgnet/status/16286327137	Sharing Health Data for Better Outcomes on PatientsLikeMe: http://www.jmir.org/2010/2/e19/HTML	2010-06-16 02:07:45	0	MijnZorgnet.nl	2
1549	16286358252	http://twitter.com/kyonne/status/16286358252	RT @MijnZorgnet: Sharing Health Data for Better Outcomes on PatientsLikeMe: http://www.jmir.org/2010/2/e19/HTML	2010-06-16 02:08:29	1	Kyonne Leyser	2
1281	16288840332	http://twitter.com/dtosello/status/16288840332	RT @Berci: Online Communication Between Doctors and Patients in Europe: Status and Perspectives http://ff.im/-m6xsF	2010-06-16 03:07:43	0	Domenico Tosello	1
1350	16288859273	http://twitter.com/yhpo/status/16288859273	Definition of Health 2.0 and Medicine 2.0: A Systematic Review | Belt | Journal of Medical Internet Research http://shar.es/mzm5z	2010-06-16 03:08:12	0	YouthHealth 2.0	5
1350	16291119588	http://twitter.com/nancydiana/status/16291119588	RT @JMedInternetRes: jmir.org: Definition of Health 2.0 and Medicine 2.0: A Systematic Review http://bit.ly/bmBWaE	2010-06-16 04:06:29	0	Nancy GÃƒÂ³mez	5
1281	16306808757	http://twitter.com/pfanderson/status/16306808757	RT @Berci: Online Communication Between Doctors and Patients in Europe: Status and Perspectives http://ff.im/-m6xsF	2010-06-16 09:40:53	9	P. F. Anderson	1
1549	16307221784	http://twitter.com/ginaselir/status/16307221784	Sharing Health Data for Better Outcomes on PatientsLikeMe http://bit.ly/bhWEkP	2010-06-16 09:47:16	7	Gina Selir	2
1357	16318116165	http://twitter.com/jmedinternetres/status/16318116165	jmir.org: Clinical Effects of Home Telemonitoring in the Context of Diabetes, Asthma, Heart Failure and Hypertensi... http://bit.ly/9Ule6O	2010-06-16 12:15:19	7	J Med Internet Res	0
1357	16318118380	http://twitter.com/grunigen/status/16318118380	JMIR Feed: Clinical Effects of Home Telemonitoring in the Context of Diabetes, Asthma, Heart Failure and Hypertens... http://bit.ly/9Ule6O	2010-06-16 12:15:21	1	UCI Medical Library	0
1357	16318274659	http://twitter.com/seergenius/status/16318274659	RT @JMedInternetRes: jmir.org: Clinical Effects of Home Telemonitoring in the Context of Diabetes, Asthma, Heart Failure and Hypertensi... http://bit.ly/9Ule6O	2010-06-16 12:17:38	0	Myrna E. Morales	0
1357	16318556464	http://twitter.com/jbikandi/status/16318556464	RT @JMedInternetRes: jmir.org: Clinical Effects of Telemonitoring in Diabetes, Asthma, Heart Failure and Hypertensi... http://bit.ly/9Ule6O	2010-06-16 12:21:44	1	Javier Bikandi	0
1357	16318893081	http://twitter.com/mmurgentcare/status/16318893081	Urgent Care News: Clinical Effects of Home Telemonitoring in the Context of Diabetes ... http://bit.ly/accadd	2010-06-16 12:26:35	0	Mission Urgent Care	0
1357	16320430657	http://twitter.com/eysenbach/status/16320430657	RT @JMedInternetRes: Clinical Effects of Home Telemonitoring in the Context of Diabetes, Asthma, Heart Failure and Hy.. http://bit.ly/9Ule6O	2010-06-16 12:50:01	8	Gunther Eysenbach	0
1357	0		Nuevo post: Catch the Sun, de NiÃƒÂ±o y Pistola (as Arthur and the Writers) - http://pistaoculta.com/Ea	2010-06-16 12:50:01	10	Gunther Eysenbach	0
1357	16333111398	http://twitter.com/directorhsc/status/16333111398	Clinical Effects of Home Telemonitoring in the Context of Diabetes, Asthma,Heart Failure and Hypertension: A SR http://bit.ly/bGsKEm	2010-06-16 16:30:57	0	ray kirk	0
1357	16334586523	http://twitter.com/dougsalz/status/16334586523	Clinical Effects of Home Telemonitoring in the Context of Diabetes, Asthma, Heart Failure and #Hypertension (SR) http://bit.ly/aX4CTf	2010-06-16 16:56:35	1	Doug Salzwedel	0
1357	16337558000	http://twitter.com/glynelwyn/status/16337558000	RT @eysenbach: RT @JMedInternetRes: Clinical Effects of Home Telemonitoring in the Context of Diabetes, Asthma, Heart Failure and Hy.. http://bit.ly/9Ule6O	2010-06-16 17:47:38	0	Glyn Elwyn	0
1549	16361516049	http://twitter.com/gingerpug9405/status/16361516049	Nice paper on @patientslikeme &amp; impact on patients&#39; behaviors-needs 3rd party validation but promising: http://bit.ly/aGZxX9 #hcsm #socpharm	2010-06-17 00:04:24	0	Ginger Pug	3
1549	16363177634	http://twitter.com/andrewspong/status/16363177634	RT @Gingerpug9405: Nice paper on @patientslikeme &amp; impact on patients&#39; behaviors-needs 3rd party validation but promising: http://bit.ly/aGZxX9 #hcsm #socpharm	2010-06-17 00:33:49	9	Andrew Spong	3
1549	16366937989	http://twitter.com/medicfurby/status/16366937989	Sharing Health Data for Better Outcomes on PatientsLikeMe http://bit.ly/bFpBMb #hcsm #hcnm #mHealth #healthIT #socialmedia	2010-06-17 01:47:45	1	robert furberg	3
1549	16370593032	http://twitter.com/meriti/status/16370593032	RT @Gingerpug9405: Nice paper on @patientslikeme &amp; impact on patients&#39; behaviors-needs 3rd party validation but promising: http://bit.ly/aGZxX9 #hcsm #socpharm	2010-06-17 03:12:10	0	Elena Escala SÃƒÂ¡enz	3
1350	16377755744	http://twitter.com/fermarsan/status/16377755744	#xviija &quot;Definition of Health 2.0 and Medicine 2.0: A Systematic Review&quot;, artÃƒÂ­culo en la revista JMIR http://www.jmir.org/2010/2/e18/HTML	2010-06-17 06:15:42	0	Fernando Martin	6
1549	16379725623	http://twitter.com/cadelarge/status/16379725623	RT @Gingerpug9405: Nice paper on @patientslikeme &amp; ipatients&#39; behaviors-needs impct 3rd party validation but promising: http://bit.ly/aGZxX9	2010-06-17 07:02:57	2	Craig DeLarge	3
1549	16380367809	http://twitter.com/randrom/status/16380367809	#csalud Sharing Health Data for Better Outcomes on PatiensLikeMe http://bit.ly/aGZxX9 (via JMIR) pero solo contesta 1 de cada 5	2010-06-17 07:17:09	0	Rosa Andrade	3
1549	16384225572	http://twitter.com/impactiviti/status/16384225572	Sharing Health Data for Better Outcomes on PatientsLikeMe | Journal of Medical Internet Research http://ow.ly/1ZHYf	2010-06-17 08:25:28	0	Impactiviti	3
1549	16386935528	http://twitter.com/ideaworkshc/status/16386935528	Sharing Health Data for Better Outcomes on PatientsLikeMe | Wicks | Journal of Medical Internet Research http://bit.ly/8XaoKl	2010-06-17 09:05:55	0	ideaworks	3
1281	16387994166	http://twitter.com/sharingstrength/status/16387994166	Online Communication Between Doctors and Patients in Europe: Status and Perspectives http://www.jmir.org/2010/2/e20/ #hcsmeu	2010-06-17 09:19:35	0	Colleen Young	2
1281	16388192117	http://twitter.com/rawarrior/status/16388192117	RT @SharingStrength Online Communication Between Doctors &amp; Patients in Europe: Status &amp; Perspectives http://www.jmir.org/2010/2/e20/ #hcsmeu	2010-06-17 09:22:03	0	Kelly Young	2
1281	16388412793	http://twitter.com/thibaudguymard/status/16388412793	Online Communication Between Doctors &amp; Patients in Europe: Status &amp; Perspectives http://ow.ly/1ZJE7 #hcsmeu via @rawarrior @SharingStrength	2010-06-17 09:24:58	0	Thibaud Guymard	2
1281	16388573940	http://twitter.com/rteston/status/16388573940	RT @thibaudguymard: Online Communication Between Doctors &amp; Patients in Europe: Status &amp; Perspectives http://ow.ly/1ZJE7 #hcsmeu via @rawarrior @SharingStrength	2010-06-17 09:27:07	0	RÃƒÂ©my TESTON	2
1281	16389698332	http://twitter.com/valerieravery/status/16389698332	RT @SharingStrength Online Communication Between Docs and Patients in EU : Status and Perspectives http://www.jmir.org/2010/2/e20/ #hcsmeu	2010-06-17 09:43:03	0	ValÃƒÂ©rie RAVERY	2
1549	16390320582	http://twitter.com/swoodruff/status/16390320582	RT @impactiviti: Sharing Health Data for Better Outcomes on PatientsLikeMe | Journal of Medical Internet Research http://ow.ly/1ZHYf	2010-06-17 09:52:02	10	Steve Woodruff	3
1549	16390449453	http://twitter.com/prforpharma/status/16390449453	RT @swoodruff: RT @impactiviti: Sharing Health Data for Better Outcomes on PatientsLikeMe |http://ow.ly/1ZHYf	2010-06-17 09:53:52	0	Chris Iafolla	3
1549	16390883105	http://twitter.com/cindythroop/status/16390883105	RT @swoodruff: RT @impactiviti: Sharing Health Data for Better Outcomes | Journal of Medical Internet Research http://ow.ly/1ZHYf	2010-06-17 10:00:06	2	Cindy Throop	3
1549	16395732108	http://twitter.com/susanpromislo/status/16395732108	RT @cindythroop RT @impactiviti: Sharing Health Data 4 Better Outcomes | J of Medical Internet Rsrch http://ow.ly/1ZHYf hilites Pts Like Me	2010-06-17 11:09:42	7	Susan Promislo	3
1249	16406443010	http://twitter.com/bookmarkol/status/16406443010	Social Media Use in the United States: Implications for Health Communication http://bit.ly/98Jkjb	2010-06-17 13:59:19	0	Kareem Simpson	202
1267	16450280383	http://twitter.com/yhpo/status/16450280383	Patient and Parent Views on a Web 2.0 Diabetes Portal: Qualitative Study | Nordfeldt | JMIR http://shar.es/mioMj	2010-06-18 02:14:23	0	YouthHealth 2.0	21
1281	16450650376	http://twitter.com/yhpo/status/16450650376	Online Communication Between Doctors and Patients in Europe: Status and Perspectives | Santana | JMIR http://shar.es/miW0w	2010-06-18 02:23:07	0	YouthHealth 2.0	3
1390	16495138747	http://twitter.com/jmedinternetres/status/16495138747	jmir.org: Health Information Technology to Facilitate Communication Involving Health Care Providers, Caregivers, a... http://bit.ly/bZvJLZ	2010-06-18 16:10:32	7	J Med Internet Res	0
1390	16495138551	http://twitter.com/grunigen/status/16495138551	JMIR Feed: Health Information Technology to Facilitate Communication Involving Health Care Providers, Caregivers, ... http://bit.ly/bZvJLZ	2010-06-18 16:10:32	1	UCI Medical Library	0
1390	16496940084	http://twitter.com/davidjjhunter/status/16496940084	via JMIR #HIT to Facilitate Comm Involving Health Care Providers, Caregivers, and Pediatric Patients: A Scoping Review http://bit.ly/aGpLx8	2010-06-18 16:42:11	0	David Hunter	0
1390	16499683641	http://twitter.com/dougsalz/status/16499683641	Health Information Technology to Facilitate Communication Involving Health Care Providers, Caregivers... http://is.gd/cUDJ8	2010-06-18 17:36:17	1	Doug Salzwedel	0
1390	16507241593	http://twitter.com/colinshere/status/16507241593	Health Information Technology to Facilitate Communication ...: Such use of kiosks was unique to asthma among the 1... http://bit.ly/alv4Mr	2010-06-18 20:05:17	0	Colin Baptiste	0
1390	16514406500	http://twitter.com/technewsitems/status/16514406500	Health Information Technology to Facilitate Communication ...: Health Information Technology to Facilitate Communi... http://bit.ly/bZvJLZ	2010-06-18 22:15:47	0	TechNewsItems	0
1390	16526147652	http://twitter.com/codeoconduct/status/16526147652	Health Information Technology to Facilitate Communication ...: In addition to patient outcomes, a larger than aver... http://bit.ly/bocsDa	2010-06-19 01:54:14	0	Bertromavich Reibold	1
1390	16531605439	http://twitter.com/katefullcot/status/16531605439	Health Information Technology to Facilitate Communication ...: Health Information Technology to Facilitate Communi... http://bit.ly/alv4Mr	2010-06-19 04:09:56	0	Kate Fullcot	1
1390	16531606621	http://twitter.com/jopastner/status/16531606621	Health Information Technology to Facilitate Communication ...: Health Information Technology to Facilitate Communi... http://bit.ly/alv4Mr	2010-06-19 04:09:58	0	Jo Pastner	1
1390	16534432091	http://twitter.com/obamamau/status/16534432091	Health Information Technology to Facilitate Communication ... http://tinyurl.com/35jdlcb #hcr	2010-06-19 05:27:03	0	Pelosio	1
1390	16534604157	http://twitter.com/celestelinguere/status/16534604157	Health Information Technology to Facilitate Communication ...: Awareness of the extent and nature of published res... http://bit.ly/bYPHh9	2010-06-19 05:31:48	0	CelesteLinguere	1
1390	16534660425	http://twitter.com/twittarmate/status/16534660425	Health Information Technology to Facilitate Communication ... http://bit.ly/aeiMSs	2010-06-19 05:33:22	1	Aaron	1
1549	16575367178	http://twitter.com/vesseldoc/status/16575367178	RT @medicfurby: Sharing Health Data for Better Outcomes on PatientsLikeMe http://bit.ly/bFpBMb #hcsm #hcnm #mHealth #socialmedia	2010-06-19 18:38:53	0	Ol' Doc Vessel	5
1314	16665885669	http://twitter.com/yhpo/status/16665885669	The Touro 12-Step: A Systematic Guide to Optimizing Survey Research with Online Discussion Boards | Ip | JMIR http://shar.es/mKuob	2010-06-20 23:36:01	0	YouthHealth 2.0	24
1314	0		The Touro 12-Step: A Systematic Guide to Optimizing Survey Research with Online Discussion Boards | Ip | JMIR http://shar.es/mKuob	2010-06-20 23:36:01	0	kishan	24
1350	16678567705	http://twitter.com/pudliszek/status/16678567705	Definition of Health 2.0 and Medicine 2.0: A Systematic Review via JMIR: http://www.jmir.org/2010/2/e18 seems to be very interesting one!	2010-06-21 04:10:38	7	Ewa Dobrogowska	10
1350	16679428815	http://twitter.com/mavergames/status/16679428815	RT @Pudliszek: Definition of Health 2.0 and Medicine 2.0: A Systematic Review via JMIR: http://www.jmir.org/2010/2/e18	2010-06-21 04:33:23	3	Chris Mavergames	10
1350	16679492596	http://twitter.com/digicmb/status/16679492596	RT @mavergames: RT @Pudliszek: Definition of Health 2.0 and Medicine 2.0: A Systematic Review via JMIR: http://www.jmir.org/2010/2/e18	2010-06-21 04:35:05	6	Guus van den Brekel	10
1350	16679699494	http://twitter.com/zorgict/status/16679699494	[JMIR]: Definition of Health 2.0 and Medicine 2.0: A Systematic Review http://www.jmir.org/2010/2/e18/HTML	2010-06-21 04:40:37	2	Zorg & ICT nieuws	10
1357	16687687118	http://twitter.com/infocos/status/16687687118	Clinical Effects of Home Telemonitoring in the Context of Diabetes, Asthma, Heart Failure and Hypert http://bit.ly/cCJViY	2010-06-21 07:53:04	0	Milkyweb	5
1390	16697977446	http://twitter.com/pfanderson/status/16697977446	Article: Health IT 4 communication between clinicians/caregivers/patients http://www.jmir.org/2010/2/e22/ #hcsm	2010-06-21 10:34:03	9	P. F. Anderson	3
1390	16702766650	http://twitter.com/sharingstrength/status/16702766650	JMIR: HIT to Facilitate Communication Involving HCPs, Caregivers, &amp; Pedi Pts: A Review http://bit.ly/bTwqoT #hcsmeu #hcsm	2010-06-21 11:50:53	0	Colleen Young	3
1390	16702929833	http://twitter.com/facethesunmovie/status/16702929833	RT @SharingStrength: JMIR: HIT to Facilitate Communication Involving HCPs, Caregivers, &amp; Pedi Pts: A Review http://bit.ly/bTwqoT #hcsmeu	2010-06-21 11:53:11	0	Face the Sun, Movie	3
1281	16712289500	http://twitter.com/pharnet/status/16712289500	Online Communication Between Doctors and Patients in Europe: Status and Perspectives | Santana | J of Med Internet Res http://shar.es/mKlOP	2010-06-21 14:23:32	0	Urs Arnet	6
1390	16723740252	http://twitter.com/directorhsc/status/16723740252	Health Information Technology 2 Facilitate Communication Involving Health Care Providers Caregivers Pediatric Patients http://bit.ly/bTwqoT	2010-06-21 17:49:02	0	ray kirk	3
1549	16734435827	http://twitter.com/nickwillhoft/status/16734435827	Patientslikeme.com patients are more empowered but are they more healthy? http://bit.ly/9ohGh7	2010-06-21 20:57:11	0	Nick Willhoft	7
1549	16740085667	http://twitter.com/nickwillhoft/status/16740085667	Patientslikeme.com patients are more empowered but are they more healthy? http://bit.ly/9ohGh7 #in	2010-06-21 22:30:05	0	Nick Willhoft	7
1549	16754184367	http://twitter.com/pierreyves/status/16754184367	@RPsante l&#39;article intÃƒÂ©gral http://www.jmir.org/2010/2/e19 cc @thibaudguymard et merci pour les RTs :)	2010-06-22 02:49:59	9	Pierre Yves Arnoux	8
1350	16757875949	http://twitter.com/toppinguab/status/16757875949	Ã‚Â¿CÃƒÂ³mo definimos Salud 2.0 y Medicina 2.0? Una revisiÃƒÂ³n sistemÃƒÂ¡tica analiza el tema http://www.jmir.org/2010/2/e18/HTML #innovacion	2010-06-22 04:20:16	0	Topping Med Research	11
1350	16758503548	http://twitter.com/eliagabarron/status/16758503548	RT @ToppingUAB: Ã‚Â¿CÃƒÂ³mo definimos Salud 2.0 y Medicina 2.0? Una revisiÃƒÂ³n sistemÃƒÂ¡tica analiza el tema http://www.jmir.org/2010/2/e18/HTML #innovacion	2010-06-22 04:36:45	0	Elia GabarrÃƒÂ³n	11
1030	16760827287	http://twitter.com/markhawker/status/16760827287	&quot;Guidance needed as well as choice.&quot; Check out some of the work by @eysenbach http://bit.ly/14HneX http://bit.ly/bzYBBu #box10	2010-06-22 05:37:44	9	Mark Hawker	666
841	16760827287	http://twitter.com/markhawker/status/16760827287	&quot;Guidance needed as well as choice.&quot; Check out some of the work by @eysenbach http://bit.ly/14HneX http://bit.ly/bzYBBu #box10	2010-06-22 05:37:44	9	Mark Hawker	3302
841	0		&quot;Guidance needed as well as choice.&quot; Check out some of the work by @eysenbach http://bit.ly/14HneX http://bit.ly/bzYBBu #box10	2010-06-22 05:37:44	10	Mark Hawker	3302
1281	16768045597	http://twitter.com/paulgrant/status/16768045597	Online Communication Between Doctors and Patients in Europe: Status and Perspectives http://bit.ly/byKVJa	2010-06-22 08:25:16	0	Paul Grant	7
1281	16768145173	http://twitter.com/sickonthenet/status/16768145173	RT @paulgrant: Online Communication Between Doctors and Patients in Europe: Status and Perspectives http://bit.ly/byKVJa	2010-06-22 08:27:08	1	sickonthenet	7
1281	16768179895	http://twitter.com/ehealthgr/status/16768179895	RT @paulgrant: Online Communication Between Doctors and Patients in Europe: Status and Perspectives http://bit.ly/byKVJa	2010-06-22 08:27:47	5	ehealthgr	7
1281	16768805999	http://twitter.com/toppinguab/status/16768805999	SituaciÃƒÂ³n y perspectivas de la comunicaciÃƒÂ³n online mÃƒÂ©dico-paciente en Europa http://www.jmir.org/2010/2/e20/HTML #medicina	2010-06-22 08:39:21	0	Topping Med Research	7
1281	16779631840	http://twitter.com/cyberwriter/status/16779631840	Ã¢â‚¬Å“@paulgrant: Online Communication Between Doctors and Patients in Europe: Status and Perspectives http://bit.ly/byKVJaÃ¢â‚¬Â	2010-06-22 11:42:52	1	Cyber Writer	7
1549	16779690001	http://twitter.com/jmikardos/status/16779690001	In case you missed this white paper: Sharing Health Data for Better Outcomes on PatientsLikeMe http://bit.ly/bIocRj #hcsm #socpharm #yam	2010-06-22 11:43:54	0	joan mikardos	8
1281	16779871992	http://twitter.com/copdiary/status/16779871992	Ã¢â‚¬Å“@paulgrant: Online Communication Between Doctors and Patients in Europe: Status and Perspectives http://bit.ly/byKVJaÃ¢â‚¬Â	2010-06-22 11:47:03	1	COPDiary	7
1549	16780117310	http://twitter.com/jodyms/status/16780117310	RT @jmikardos: In case you missed this white paper: Sharing Health Data for Better Outcomes on PatientsLikeMe http://bit.ly/bIocRj #hcsm #socpharm #yam	2010-06-22 11:51:14	1	Jody Schoger	8
1549	16780300948	http://twitter.com/krisis/status/16780300948	@socialbrown RT @jmikardos white paper: Sharing Health Data for Better Outcomes on PatientsLikeMe http://bit.ly/bIocRj #hcsm	2010-06-22 11:54:00	3	peter m.	8
1549	16784669538	http://twitter.com/spitzstrategy/status/16784669538	RT @jmikardos: In case you missed this: Sharing Health Data for Better Outcomes on PatientsLikeMe http://bit.ly/bIocRj #hcmktg	2010-06-22 13:04:14	0	Digital Strategist	8
1350	16791586414	http://twitter.com/itato/status/16791586414	RT @ToppingUAB: Ã‚Â¿CÃƒÂ³mo definimos Salud 2.0 y Medicina 2.0? Una revisiÃƒÂ³n sistemÃƒÂ¡tica analiza el tema http://www.jmir.org/2010/2/e18/HTML # ...	2010-06-22 15:02:54	1	Irene Tato	11
1376	16838788316	http://twitter.com/toppinguab/status/16838788316	MetaanÃƒÂ¡lisis sobre el uso de intervenciones mÃƒÂ©dicas a travÃƒÂ©s de internet http://www.jmir.org/2010/1/e4/HTML #medicina	2010-06-23 05:48:44	0	Topping Med Research	126
1376	16838991603	http://twitter.com/eliagabarron/status/16838991603	RT @ToppingUAB: MetaanÃƒÂ¡lisis sobre el uso de intervenciones mÃƒÂ©dicas a travÃƒÂ©s de internet http://www.jmir.org/2010/1/e4/HTML #medicina	2010-06-23 05:53:56	0	Elia GabarrÃƒÂ³n	126
1286	16934436174	http://twitter.com/jmedinternetres/status/16934436174	jmir.org: Effectiveness of Web-based Interventions on Patient Empowerment: A Systematic Review and Meta-analysis http://bit.ly/bCKPzu	2010-06-24 10:47:57	7	J Med Internet Res	0
1286	16934438024	http://twitter.com/grunigen/status/16934438024	JMIR Feed: Effectiveness of Web-based Interventions on Patient Empowerment: A Systematic Review and Meta-analysis:... http://bit.ly/bCKPzu	2010-06-24 10:47:59	1	UCI Medical Library	0
1286	16934567785	http://twitter.com/jbikandi/status/16934567785	RT @JMedInternetRes: jmir.org: Effectiveness of Web-based Interventions on Patient Empowerment: A Systematic Review http://bit.ly/bCKPzu	2010-06-24 10:49:51	1	Javier Bikandi	0
1286	16935227171	http://twitter.com/eysenbach/status/16935227171	Another important paper: RT @JMedInternetRes: Effectiveness of Web-based Interventions on Patient Empowerment: Review http://bit.ly/bCKPzu	2010-06-24 10:59:37	8	Gunther Eysenbach	0
1286	16935323221	http://twitter.com/richard56/status/16935323221	RT @eysenbach: Another important paper: RT @JMedInternetRes: Effectiveness of Web-based Interventions on Patient Empowerment: Review http://bit.ly/bCKPzu	2010-06-24 11:00:57	0	Richard Smith	0
1286	16935992369	http://twitter.com/rincondesisifo/status/16935992369	(J Int Med Res) Efectividad de las intervenciones basadas en la web para empoderar a los pacientes http://bit.ly/deaULD RS y metanÃƒÂ¡lisis	2010-06-24 11:10:44	0	Carlos F. Oropesa	0
1286	16936120310	http://twitter.com/pfanderson/status/16936120310	RT @eysenbach: Another important paper: RT @JMedInternetRes: Effectiveness of Web-based Interventions on Patient Empowerment: Review http://bit.ly/bCKPzu	2010-06-24 11:12:31	9	P. F. Anderson	0
1286	16936171785	http://twitter.com/aartsj/status/16936171785	RT @JMedInternetRes: jmir.org: Effectiveness of Web-based Interventions on Patient Empowerment: A Systematic Review and Meta-analysis http://bit.ly/bCKPzu	2010-06-24 11:13:13	0	Annemijn Aarts	0
1286	16936513871	http://twitter.com/msotod/status/16936513871	RT @rincondesisifo: (J Int Med Res) Efectividad de las intervenciones basadas en la web para empoderar a los pacientes http://bit.ly/deaULD RS y metanÃƒÂ¡lisis	2010-06-24 11:17:55	0	Mauricio Soto Duran	0
1286	16942161411	http://twitter.com/wellbeinghq/status/16942161411	RT @JMedInternetRes: jmir.org: Effectiveness of Web-based Interventions on Patient Empowerment: A Systematic Review and Meta-analysis http://bit.ly/bCKPzu	2010-06-24 12:28:05	0	WellbeingHQ	0
1286	16945008721	http://twitter.com/evidpediatria/status/16945008721	RT @rincondesisifo (J Int Med Res) Efectividad de intervenciones basadas en la web para empoderar a los pacientes http://bit.ly/deaULD RS	2010-06-24 13:09:15	0	Evid PediatrÃƒÂ­a	0
1286	16947055662	http://twitter.com/janicemccallum/status/16947055662	Reading: RT @eysenbach: @JMedInternetRes: Effectiveness of Web-based Interventions on Patient Empowerment: Review http://bit.ly/bCKPzu	2010-06-24 13:40:20	1	Janice McCallum	0
1286	16947429392	http://twitter.com/eindiainsurance/status/16947429392	Effectiveness of Web-based Interventions on Patient Empowerment: A ... http://bit.ly/dafXee	2010-06-24 13:46:11	0	eindiainsurance	0
1286	16948051722	http://twitter.com/epatientdave/status/16948051722	Reading: RT @eysenbach: (JMIR) Effectiveness of Web-based Interventions on Patient Empowerment: Review http://bit.ly/bCKPzu	2010-06-24 13:56:05	10	Dave deBronkart	0
1286	16948835236	http://twitter.com/kentbottles/status/16948835236	RT @ePatientDave: Reading: RT @eysenbach: (JMIR) Effectiveness of Web-based Interventions on Patient Empowerment: Review http://bit.ly/bCKPzu	2010-06-24 14:08:13	7	KentBottles	0
1286	16950448426	http://twitter.com/jampieer/status/16950448426	RT @evidpediatria: RT @rincondesisifo Efectividad de intervenciones basadas en la web para empoderar a los pacientes http://bit.ly/deaULD RS	2010-06-24 14:32:17	0	Jampieer SÃƒÂ¡nchez C.	0
1286	16952810430	http://twitter.com/dougsalz/status/16952810430	Effectiveness of Web-based Interventions on Patient Empowerment: A Systematic Review and Meta-analysis http://is.gd/d2p9R	2010-06-24 15:03:02	1	Doug Salzwedel	0
1286	16957331878	http://twitter.com/msotod/status/16957331878	RT @rincondesisifo: Efectividad de las intervenciones basadas en la web para empoderar a los pacientes http://bit.ly/dxRB3Z @CamiloErazo_	2010-06-24 16:08:14	0	Mauricio Soto Duran	0
1286	16960845265	http://twitter.com/directorhsc/status/16960845265	Effectiveness of Web-based Interventions on Patient Empowerment: A Systematic Review and Meta-analysis http://bit.ly/aGDatQ	2010-06-24 16:54:58	0	ray kirk	0
1286	16961759579	http://twitter.com/amcunningham/status/16961759579	RT @directorhsc: Effectiveness of Web-based Interventions on Patient Empowerment: A Systematic Review and Meta-analysis http://bit.ly/aGDatQ	2010-06-24 17:10:53	8	AnneMarie Cunningham	0
1286	16963303625	http://twitter.com/markcasselman/status/16963303625	RT @directorhsc: Effectiveness of Web-based Interventions on Patient Empowerment: A Systematic Review and Meta-analysis http://bit.ly/aGDatQ	2010-06-24 17:38:45	0	mark casselman	0
1286	16987977354	http://twitter.com/camiloerazo_/status/16987977354	RT @msotod: RT @rincondesisifo: Efectividad de las intervenciones basadas en la web para empoderar a los pacientes http://bit.ly/dxRB3Z	2010-06-25 00:25:38	0	Camilo Erazo	1
1376	17000534847	http://twitter.com/carlosnunezo/status/17000534847	RT @ToppingUAB: MetaanÃƒÂ¡lisis sobre el uso de intervenciones mÃƒÂ©dicas a travÃƒÂ©s de internet http://www.jmir.org/2010/1/e4/HTML #medicina	2010-06-25 04:57:32	0	carlosnunezo	128
1281	17000536766	http://twitter.com/carlosnunezo/status/17000536766	RT @ToppingUAB: SituaciÃƒÂ³n y perspectivas de la comunicaciÃƒÂ³n online mÃƒÂ©dico-paciente en Europa http://www.jmir.org/2010/2/e20/HTML #medicina	2010-06-25 04:57:35	0	carlosnunezo	10
1281	17000595258	http://twitter.com/jbikandi/status/17000595258	RT @ToppingUAB: SituaciÃƒÂ³n y perspectivas de la comunicaciÃƒÂ³n online mÃƒÂ©dico-paciente en Europa http://www.jmir.org/2010/2/e20/HTML #medicina	2010-06-25 04:59:05	1	Javier Bikandi	10
1286	17015562458	http://twitter.com/bodyspacesoc/status/17015562458	Effectiveness of Web-based Interventions on Patient Empowerment http://bit.ly/bXsgk6 &lt;&lt; a meta-analysis, interpret with caution #eHealth	2010-06-25 09:56:33	0	Antonio A. Casilli	1
1281	17104837334	http://twitter.com/carvicab/status/17104837334	JMIR.Online Communication Between Doctors and Patients in Europe: Status and Perspectives http://bit.ly/c56ECg	2010-06-26 13:04:35	0	Carlo V Caballero	11
1350	17104855478	http://twitter.com/carvicab/status/17104855478	Journal of Medical Internet Research - Definition of Health 2.0 and Medicine 2.0: A Systematic Review http://bit.ly/cQfvo0	2010-06-26 13:04:53	0	Carlo V Caballero	15
1409	17257543971	http://twitter.com/eyeonfda/status/17257543971	JMIR - Preventing the Obesity Epidemic by 2d Generation Tailored Health Communication: An Interdisciplinary Review http://ow.ly/24c7N	2010-06-28 11:06:44	10	eyeonfda	0
1409	17257558240	http://twitter.com/grunigen/status/17257558240	JMIR Feed: Preventing the Obesity Epidemic by Second Generation Tailored Health Communication: An Interdisciplinar... http://bit.ly/aErGUB	2010-06-28 11:06:56	1	UCI Medical Library	0
1409	17257562147	http://twitter.com/jmedinternetres/status/17257562147	jmir.org: Preventing the Obesity Epidemic by Second Generation Tailored Health Communication: An Interdisciplinary... http://bit.ly/aErGUB	2010-06-28 11:07:00	7	J Med Internet Res	0
1409	17259143566	http://twitter.com/thesourcenews/status/17259143566	Boolean knowledge from Maija-Leena Aulikki Huotari: Preventing the Obesity Epidemic by Second Generation... http://bit.ly/b1rEDE #sourcecon	2010-06-28 11:30:10	0	TheSource Newsletter	0
1286	17263146785	http://twitter.com/davidjjhunter/status/17263146785	Effectiveness of Web-based Interventions on Patient Empowerment: A Systematic Review and Meta-analysis - http://bit.ly/bt5wLs	2010-06-28 12:30:58	0	David Hunter	4
1286	17272293067	http://twitter.com/practicefusion/status/17272293067	Impact of Web-based Interventions on Patient Empowerment: A Systematic Review ... http://dld.bz/jghF	2010-06-28 15:01:56	1	Practice Fusion	4
1390	17281965220	http://twitter.com/directorhsc/status/17281965220	Health Information Technology to Facilitate Communication Involving Health Care Providers, Caregivers, &amp; Pediatric Pts http://bit.ly/c3i0Io	2010-06-28 17:42:35	0	ray kirk	10
1390	17282391310	http://twitter.com/cihc_ca/status/17282391310	RT @directorhsc: Health Information Technology to Facilitate Communication Involving Health Care Providers, Caregivers, &amp; Pediatric Pts http://bit.ly/c3i0Io	2010-06-28 17:50:20	0	CIHC	10
1390	0		RT @directorhsc: Health Information Technology to Facilitate Communication Involving Health Care Providers, Caregivers, &amp; Pediatric Pts http://bit.ly/c3i0Io	2010-06-28 17:50:20	0	CIHC	10
1409	17300041405	http://twitter.com/thebuilderone/status/17300041405	Preventing the Obesity Epidemic by Second Generation Tailored ...: Preventing the Obesity Epidemic by Second Gener... http://bit.ly/a3bFQQ	2010-06-28 22:45:32	0	Jim Black	0
1409	17312226173	http://twitter.com/sunnyskystar/status/17312226173	Preventing the Obesity Epidemic by Second Generation Tailored ...: Preventing the Obesity Epidemic by Second Gener... http://bit.ly/cbVmqK	2010-06-29 02:15:10	0	Carrie Schneider	1
1409	0		Preventing the Obesity Epidemic by Second Generation Tailored ...: Preventing the Obesity Epidemic by Second Gener... http://bit.ly/cbVmqK	2010-06-29 02:15:10	0	Carrie Schneider	1
1371	17321678305	http://twitter.com/brill_mentor/status/17321678305	Great use of mobile phones for emotional health http://www.jmir.org/2010/2/e10/HTML	2010-06-29 06:04:38	1	Net.Mentor	60
1396	17442731594	http://twitter.com/jmedinternetres/status/17442731594	jmir.org: Clinician Search Behaviors May Be Influenced by Search Engine Design http://bit.ly/a7DXAZ	2010-06-30 17:28:05	7	J Med Internet Res	0
1396	17442733927	http://twitter.com/grunigen/status/17442733927	JMIR Feed: Clinician Search Behaviors May Be Influenced by Search Engine Design: Background: Searching the Web for... http://bit.ly/a7DXAZ	2010-06-30 17:28:08	1	UCI Medical Library	0
1396	17443207404	http://twitter.com/markhawker/status/17443207404	Lau et al. (2010) Clinician search behaviours may be influenced by search engine design. http://bit.ly/bVA3PJ Clinical implications? Hmm.	2010-06-30 17:36:54	9	Mark Hawker	0
1396	17444212365	http://twitter.com/lisagualtieri/status/17444212365	RT @markhawker Clinician search behaviours may be influenced by search engine design. http://bit.ly/bVA3PJ Patient search behavior too.	2010-06-30 17:55:58	1	Lisa Neal Gualtieri	0
1396	17455573290	http://twitter.com/pfanderson/status/17455573290	Clinician search behaviors influenced by search engine design http://www.jmir.org/2010/2/e25/ #hcsm	2010-06-30 21:12:43	9	P. F. Anderson	0
1396	17456167407	http://twitter.com/ericschnell/status/17456167407	RT @pfanderson: Clinician search behaviors influenced by search engine design http://www.jmir.org/2010/2/e25/ #hcsm	2010-06-30 21:22:27	1	Eric Schnell	0
1396	17458893584	http://twitter.com/bacigalupe/status/17458893584	Clinician search behaviors influenced by search engine design http://www.jmir.org/2010/2/e25/ #hcsm via @pfanderson	2010-06-30 22:06:30	3	bacigalupe	0
1396	17459016088	http://twitter.com/miriametucker/status/17459016088	RT @bacigalupe: Clinician search behaviors influenced by search engine design http://www.jmir.org/2010/2/e25/ #hcsm via @pfanderson	2010-06-30 22:08:27	9	Miriam E. Tucker	0
1396	17459242033	http://twitter.com/ctsinclair/status/17459242033	RT @bacigalupe: Clinician search behaviors influenced by search engine design http://www.jmir.org/2010/2/e25/ #hcsm via @pfanderson	2010-06-30 22:12:03	5	Christian Sinclair	0
1396	17459333573	http://twitter.com/ctsinclair/status/17459333573	RT @bacigalupe Clinician search behaviors influenced by search engine design http://bit.ly/8Z2V83 via @pfanderson cc @laikas	2010-06-30 22:13:30	5	Christian Sinclair	0
1396	17459397170	http://twitter.com/miller7/status/17459397170	RT @bacigalupe: Clinician search behaviors influenced by search engine design http://bit.ly/b1nHZ6 #hcsm via @pfanderson	2010-06-30 22:14:32	0	Ben Miller	0
1215	17460677669	http://twitter.com/bacigalupe/status/17460677669	What helps patients search for stories about their illness? Research http://tinyurl.com/2cmhxe9 #hcsm	2010-06-30 22:34:40	3	bacigalupe	113
1215	17460792992	http://twitter.com/mykhalko/status/17460792992	RT @bacigalupe: What helps patients search for stories about their illness? Research http://tinyurl.com/2cmhxe9 #hcsm	2010-06-30 22:36:29	0	Natalya Mykhalko	113
1215	17461073852	http://twitter.com/nursingpins/status/17461073852	RT @bacigalupe: What helps patients search for stories about their illness? Research http://tinyurl.com/2cmhxe9 #hcsm	2010-06-30 22:40:53	0	Vernon Dutton, R.N.	113
1215	17461629409	http://twitter.com/lisagualtieri/status/17461629409	RT @bacigalupe What helps breast cancer patients search for stories about their illness? Research http://tinyurl.com/2cmhxe9 #hcsm	2010-06-30 22:49:38	1	Lisa Neal Gualtieri	113
1215	17462872076	http://twitter.com/nickdawson/status/17462872076	RT @bacigalupe What helps breast cancer patients search for stories about their illness? Research http://tinyurl.com/2cmhxe9 #hcsm	2010-06-30 23:08:47	2	Nick Dawson	113
1215	17466157302	http://twitter.com/tombolo_mn/status/17466157302	RT @bacigalupe: What helps patients search for stories about their illness? Research http://tinyurl.com/2cmhxe9 #hcsm	2010-07-01 00:00:02	0	Tombolo MN	114
1396	17479547205	http://twitter.com/enferevidente/status/17479547205	RT @bacigalupe el modo de bÃƒÂºsqueda de los clÃƒÂ­nicos se ven influido por el diseÃƒÂ±o de los buscadores http://www.jmir.org/2010/2/e25	2010-07-01 04:41:52	0	X.M. Meijome	1
1215	17486608777	http://twitter.com/healthcare3dot0/status/17486608777	RT @bacigalupe: What helps patients search for stories about their illness? Research http://tinyurl.com/2cmhxe9 #hcsm	2010-07-01 07:41:42	0	Healthcare_3.0	114
1396	17490426547	http://twitter.com/mzarro/status/17490426547	RT @pfanderson: Clinician search behaviors influenced by search engine design http://www.jmir.org/2010/2/e25/ #hcsm	2010-07-01 08:57:19	6	Mike Zarro	1
1396	17493587503	http://twitter.com/ozmosis/status/17493587503	RT @pfanderson: Clinician search behaviors influenced by search engine design http://www.jmir.org/2010/2/e25/ #hcsm #hit	2010-07-01 09:50:27	1	ozmosis	1
1396	17496476877	http://twitter.com/tjarthur/status/17496476877	RT @ozmosis: RT @pfanderson: Clinician search behaviors influenced by search engine design http://www.jmir.org/2010/2/e25/ #hcsm #hit	2010-07-01 10:35:27	1	Tobin Arthur	1
1396	17497435926	http://twitter.com/spitzstrategy/status/17497435926	Search engine design influences clinician search behaviors (via @ozmosis @pfanderson): http://bit.ly/9ESXjR #hcHIT #hcmktg	2010-07-01 10:50:08	0	Digital Strategist	1
1396	17537451289	http://twitter.com/directorhsc/status/17537451289	Clinician Search Behaviors May Be Influenced by Search Engine Design http://bit.ly/b1nHZ6	2010-07-01 22:06:06	0	ray kirk	1
1409	17537528138	http://twitter.com/directorhsc/status/17537528138	Preventing the Obesity Epidemic by Second Generation Tailored Health Communication: An Interdisciplinary Review http://bit.ly/9KaWRN	2010-07-01 22:07:21	0	ray kirk	3
1286	17748767154	http://twitter.com/camiloerazo_/status/17748767154	@msotod Revisando el TL me di cuenta q mandaste una cosa super buena sobre ntervenciones p empoderar a los pacientes http://bit.ly/dxRB3Z +1	2010-07-04 18:46:09	0	Camilo Erazo	10
1314	17891169284	http://twitter.com/mehlibrarian/status/17891169284	usfeul for library surverys? Touro 12-Step:Systematic Guide to Optimize Survey Results with Online Discuss Boards http://shar.es/mUilq	2010-07-06 15:40:41	0	Margaret Henderson	40
1350	17943177830	http://twitter.com/healthythinker/status/17943177830	Definition of Health 2.0 &amp; Medicine 2.0 in JMIR; authors synthesize 46 definitions &amp; find 7 key topics. Evolving! | http://bit.ly/c3nkSn	2010-07-07 07:57:38	10	healthythinker	26
1350	17946931840	http://twitter.com/takutan/status/17946931840	RT @healthythinker Definition of Health 2.0 &amp; Medicine 2.0 in JMIR; authors synthesize 46 definitions &amp; find 7 key to http://bit.ly/c3nkSn	2010-07-07 09:03:03	0	takutan	26
1288	17964024085	http://twitter.com/mascher/status/17964024085	A Review of Online Evidence-based Practice Point-of-Care Information Summary Providers (JMIR) http://bit.ly/ceUsk9	2010-07-07 13:05:35	0	Marie Ascher	0
1288	17964089424	http://twitter.com/pfanderson/status/17964089424	A review of evidence based point-of-care info summary providers http://www.jmir.org/2010/3/e26/	2010-07-07 13:06:33	9	P. F. Anderson	0
1288	17964156688	http://twitter.com/jmedinternetres/status/17964156688	jmir.org: A Review of Online Evidence-based Practice Point-of-Care Information Summary Providers http://bit.ly/buiDDE	2010-07-07 13:07:33	7	J Med Internet Res	0
1288	17964161560	http://twitter.com/grunigen/status/17964161560	JMIR Feed: A Review of Online Evidence-based Practice Point-of-Care Information Summary Providers: Background: Bus... http://bit.ly/buiDDE	2010-07-07 13:07:38	1	UCI Medical Library	0
1288	17964233700	http://twitter.com/sevinfo/status/17964233700	RT @pfanderson: A review of evidence based point-of-care info summary providers http://www.jmir.org/2010/3/e26/	2010-07-07 13:08:42	4	Sarah Vogel	0
1288	17964260483	http://twitter.com/dougsalz/status/17964260483	RT @JMedInternetRes: jmir.org: A Review of Online #Evidence-based Practice Point-of-Care Information Summary... http://bit.ly/buiDDE #ebm	2010-07-07 13:09:05	1	Doug Salzwedel	0
1288	17964604783	http://twitter.com/dog_race/status/17964604783	http://tinyurl.com/28hop5b A Review of Online Evidence-based Practice Point-of-Care Information Summary Providers	2010-07-07 13:14:07	0	dog_race	0
1288	17964820033	http://twitter.com/patientsassocca/status/17964820033	RT @JMedInternetRes: jmir.org: A Review of Online Evidence-based Practice Point-of-Care Information Summary Providers http://bit.ly/buiDDE	2010-07-07 13:17:15	0	Patients Association	0
1288	17965070777	http://twitter.com/raworthr/status/17965070777	RT @JMedInternetRes: jmir.org: A Review of Online #Evidence-based Practice Point-of-Care Information Summary... http://bit.ly/buiDDE #ebm	2010-07-07 13:20:59	0	Rebecca Raworth	0
1288	17965071491	http://twitter.com/mddmdlibrary/status/17965071491	RT @JMedInternetRes: jmir.org: A Review of Online #Evidence-based Practice Point-of-Care Information Summary... http://bit.ly/buiDDE #ebm	2010-07-07 13:20:59	0	MD/DMD Library News	0
1288	17965508725	http://twitter.com/johnsharp/status/17965508725	RT @JMedInternetRes: jmir.org: A Review of Online Evidence-based Practice Point-of-Care Information Summary Providers http://bit.ly/buiDDE	2010-07-07 13:27:30	9	John Sharp	0
1288	17965607648	http://twitter.com/twilson650/status/17965607648	RT @JMedInternetRes: jmir.org: A Review of Online Evidence-based Practice Point-of-Care Information Summary Providers http://bit.ly/buiDDE	2010-07-07 13:28:58	0	Tom Wilson	0
1288	17979204198	http://twitter.com/janicemccallum/status/17979204198	RT @twilson650 @JMedInternetRes: A Review of Online Evidence-based Practice Point-of-Care Info Summary Providers http://bit.ly/buiDDE #EBM	2010-07-07 16:35:12	1	Janice McCallum	0
1288	17979862473	http://twitter.com/krafty/status/17979862473	Don&#39;t understand in this article how UTD is high in EBM when it is expert opinion written http://bit.ly/dxJKcA	2010-07-07 16:43:32	5	Michelle Kraft	0
1288	17980914248	http://twitter.com/directorhsc/status/17980914248	A Review of Online Evidence-based Practice Point-of-Care Information Summary Providers http://bit.ly/dxJKcA	2010-07-07 16:58:44	0	ray kirk	0
1396	18021480763	http://twitter.com/infocos/status/18021480763	Journal of Medical Internet Research - Clinician Search Behaviors May Be Influenced by Search Engine Design http://www.jmir.org/2010/2/e25	2010-07-08 05:00:35	0	Milkyweb	8
1396	0		Journal of Medical Internet Research - Clinician Search Behaviors May Be Influenced by Search Engine Design http://www.jmir.org/2010/2/e25	2010-07-08 05:00:35	0	Milkyweb	8
1288	18029941495	http://twitter.com/cebmblog/status/18029941495	A Review of Online Evidence-based Practice Point-of-Care Information Summary Providers http://bit.ly/dzx3pa	2010-07-08 08:15:46	0	TrustTheEvidence.net	1
1288	18032361649	http://twitter.com/eindiainsurance/status/18032361649	A Review of Online Evidence-based Practice Point-of-Care ... http://bit.ly/c9zo1D	2010-07-08 08:58:42	0	eindiainsurance	1
1288	18033359355	http://twitter.com/edrneelesh/status/18033359355	RT @JohnSharp: RT @JMedInternetRes: jmir.org: A Review of Online Evidence-based Practice Point-of-Care Information Summary Providers http://bit.ly/buiDDE	2010-07-08 09:15:00	0	Neelesh Bhandari	1
1286	18033522043	http://twitter.com/edrneelesh/status/18033522043	RT @JMedInternetRes: jmir.org: Effectiveness of Web-based Interventions on Patient Empowerment: A Systematic Review and Meta-analysis http://bit.ly/bCKPzu	2010-07-08 09:17:36	0	Neelesh Bhandari	14
1350	18034436623	http://twitter.com/etrends1/status/18034436623	Definition of Health 2.0 and Medicine 2.0: A Systematic Review http://bit.ly/cAE73c #Health20	2010-07-08 09:32:22	0	Paul Aneja	27
1350	18045856800	http://twitter.com/onmedic/status/18045856800	RT @eTrends1: Definition of Health 2.0 and Medicine 2.0: A Systematic Review http://bit.ly/cAE73c #Health20	2010-07-08 12:19:11	0	onmedic	27
1286	18101734842	http://twitter.com/onmedic/status/18101734842	Effectiveness of Web-based Interventions on Patient Empowerment: A Systematic Review and Meta-analysis | Samoocha |... http://bit.ly/9M3VpO	2010-07-09 03:59:11	0	onmedic	15
1281	18101789327	http://twitter.com/onmedic/status/18101789327	Online Communication Between Doctors and Patients in Europe: Status and Perspectives | Santana | Journal of Medical... http://bit.ly/dufw6Y	2010-07-09 04:00:21	0	onmedic	24
1371	18378508068	http://twitter.com/gamesresearch/status/18378508068	Mobile therapy: App for emotional self-awareness and stress coping tracks user&#39;s moods: http://ht.ly/28D3c. Research: http://ht.ly/29IJc	2010-07-12 16:00:05	0	HealthGamesResearch	73
1299	18446634669	http://twitter.com/grunigen/status/18446634669	JMIR Feed: Get Your Paws off of My Pixels: Personal Identity and Avatars as Self: There is an astounding silence i... http://bit.ly/a9vwqd	2010-07-13 11:47:58	1	UCI Medical Library	0
1299	18446636559	http://twitter.com/jmedinternetres/status/18446636559	jmir.org: Get Your Paws off of My Pixels: Personal Identity and Avatars as Self http://bit.ly/a9vwqd	2010-07-13 11:48:00	7	J Med Internet Res	0
1299	18446808465	http://twitter.com/sharingstrength/status/18446808465	jmir.org: Get Your Paws off of My Pixels: Personal Identity and Avatars as Self http://bit.ly/a9vwqd (via @JMedInternetRes)	2010-07-13 11:50:26	0	Colleen Young	0
1371	18452637454	http://twitter.com/thejohnbrian/status/18452637454	Another example of consumer readiness for Human-Evolutionary Technologies, specifically for the value and use of the AÃ¢â‚¬Â¦http://lnkd.in/VGUz4v	2010-07-13 13:16:18	1	J. Brian Hennessy	74
1299	18454012498	http://twitter.com/pfanderson/status/18454012498	Get your Paws off of my Pixels: Personal Identity &amp; Avatar as Self http://www.jmir.org/2010/3/e28/ #secondlife	2010-07-13 13:37:48	9	P. F. Anderson	0
1299	18454351195	http://twitter.com/rivenhomewood/status/18454351195	Jnl of Medical Ethics: Get your Paws off of my Pixels: Personal Identity &amp; Avatar as Self http://www.jmir.org/2010/3/e28/ via @pfanderson	2010-07-13 13:43:13	7	rivenhomewood	0
1299	18460545073	http://twitter.com/lalo_t/status/18460545073	RT @rivenhomewood: Get your Paws off of my Pixels: Personal Identity &amp; Avatar as Self http://www.jmir.org/2010/3/e28/ via @pfanderson	2010-07-13 15:26:56	0	Lalo Telling	0
1299	18468389976	http://twitter.com/directorhsc/status/18468389976	Get Your Paws off of My Pixels: Personal Identity and Avatars as Self http://bit.ly/aRTUyu	2010-07-13 17:44:49	0	ray kirk	0
1299	18544435182	http://twitter.com/pudliszek/status/18544435182	Interesting! Avatars+ethic- Get Your Paws off of My Pixels: Personal Identity and Avatars as Self via : JMIR: http://www.jmir.org/2010/3/e28	2010-07-14 15:53:54	7	Ewa Dobrogowska	1
1249	18555727306	http://twitter.com/zorgbeheer/status/18555727306	DELI Social Media Use in the United States: Implications for Health Communication | Chou | Journal of Medical Inte... http://bit.ly/cRFTd5	2010-07-14 19:11:49	1	zorgbeheer	229
1288	18653367175	http://twitter.com/gingerpug9405/status/18653367175	Review of Online Evidence-based Practice Point-of-Care Info Summary Providers |Banzi | Journal of Med Internet Research http://shar.es/mTtVg	2010-07-15 23:03:52	0	Ginger Pug	8
1281	18670268183	http://twitter.com/glothkom/status/18670268183	Online Communication Between Doctors and Patients in Europe: Perspectives|Santana |Journal of Medical Internet Research http://shar.es/mTcj6	2010-07-16 04:23:19	1	Thomas Gloth	31
1371	18670331010	http://twitter.com/glothkom/status/18670331010	Mobile Therapy:Cell Phone Application for Emotional Self-Awareness | Morris | Journal of Medical Internet Research http://shar.es/mTcex	2010-07-16 04:24:50	1	Thomas Gloth	77
1284	18673755786	http://twitter.com/glothkom/status/18673755786	Comparison of Two Implementation Strategies for a Computerized Order Entry System|Journal of Medical Internet Research http://shar.es/mTGu7	2010-07-16 05:47:12	1	Thomas Gloth	140
1299	18798121691	http://twitter.com/marsroverdriver/status/18798121691	Interesting paper on avatar rights: http://is.gd/dwemE Says we can&#39;t extend our selves to a rover, though, as it&#39;s public property. Wrong.	2010-07-17 19:26:22	10	Scott Maxwell	4
1299	18808614979	http://twitter.com/jstevenyork/status/18808614979	RT @marsroverdriver: Interesting paper on avatar rights: http://is.gd/dwemE (cont.)	2010-07-17 22:37:28	0	J. Steven York	4
1299	18808642422	http://twitter.com/jstevenyork/status/18808642422	RT @marsroverdriver: (cont.) http://is.gd/dwemE Says we can&#39;t extend our selves to a rover, though, as it&#39;s public property. Wrong.	2010-07-17 22:37:55	0	J. Steven York	4
1299	18811307966	http://twitter.com/atul666/status/18811307966	RT @marsroverdriver: Interesting paper on avatar rights: http://is.gd/dwemE Says we can&#39;t extend our selves to a rover, though, as it&#39;s ...	2010-07-17 23:22:58	0	-b-	4
1299	18818836147	http://twitter.com/aysz88/status/18818836147	RT @marsroverdriver: Interesting paper on avatar rights: http://is.gd/dwemE Says we can&#39;t extend our selves to a rover, though, as it&#39;s public property. Wrong.	2010-07-18 01:32:10	0	Alexander Yuan	5
1299	0		RT @marsroverdriver: Interesting paper on avatar rights: http://is.gd/dwemE Says we can&#39;t extend our selves to a rover, though, as it&#39;s public property. Wrong.	2010-07-18 01:32:10	0	Alexander Yuan	5
1361	18840885999	http://twitter.com/luisluque/status/18840885999	Nice paper on eHealth and motivation of users to participate http://www.jmir.org/2010/1/e3/HTML	2010-07-18 09:51:46	1	luisluque	158
1361	18861272110	http://twitter.com/tiagojacinto/status/18861272110	RT @luisluque: Nice paper on eHealth and motivation of users to participate http://www.jmir.org/2010/1/e3/HTML	2010-07-18 16:01:42	0	Tiago Jacinto	158
1361	18868278351	http://twitter.com/ogradylaura/status/18868278351	RT @luisluque: Nice paper on eHealth and motivation of users to participate http://www.jmir.org/2010/1/e3/HTML	2010-07-18 18:25:42	0	Laura O'Grady	158
1356	18885083256	http://twitter.com/netanepal/status/18885083256	http://www.jmir.org/2010/2/e14 http://fb.me/ttzqtLSr	2010-07-18 23:11:24	0	NETA	54
1356	0		http://www.jmir.org/2010/2/e14 http://fb.me/ttzqtLSr	2010-07-18 23:11:24	0	Telemedicine	54
1350	18915589534	http://twitter.com/marieperez/status/18915589534	Definition of Health 2.0 and Medicine 2.0: A Systematic Review | Journal of Medical Internet Research http://ow.ly/18ceYK	2010-07-19 09:26:35	0	Marie Perez	38
1361	18937386573	http://twitter.com/clarabermudez/status/18937386573	RT @luisluque: Nice paper on eHealth and motivation of users to participate http://www.jmir.org/2010/1/e3/HTML	2010-07-19 15:05:36	0	Clara BermÃƒÂºdez-Tamay	159
1350	19096549293	http://twitter.com/medpedia/status/19096549293	RT @MariePerez: Definition of Health 2.0 and Medicine 2.0: A Systematic Review | Journal of Medical Internet Research http://ow.ly/18ceYK	2010-07-21 14:31:09	1	The Medpedia Project	40
1350	19096609636	http://twitter.com/sbain09/status/19096609636	RT @MariePerez: Definition of Health 2.0 and Medicine 2.0: A Systematic Review | Journal of Medical Internet Research http://ow.ly/18ceYK	2010-07-21 14:32:10	0	Sally Whiting Bain	40
1350	19255965356	http://twitter.com/zorgbeheer/status/19255965356	DELI Definition of Health 2.0 and Medicine 2.0: A Systematic Review | Belt | Journal of Medical Internet Research: http://bit.ly/co3cx0	2010-07-22 09:50:58	1	zorgbeheer	41
1396	19312132266	http://twitter.com/miha_bot/status/19312132266	Clinician Search Behaviors May Be Influenced by Search Engine Design | Lau | Journal of Medical Internet Research:... http://bit.ly/ceXQXX	2010-07-23 00:36:59	0	Ã£ÂÂ¿Ã£ÂÂ¯bot	23
1299	19364661067	http://twitter.com/bevanwhitfield/status/19364661067	(Journal of Medical Internet Research) Get Your Paws off of My Pixels: Personal Identity and Avatars http://bit.ly/clztk5	2010-07-23 15:53:25	10	Elisa Butler (Bevan)	10
1299	19366039682	http://twitter.com/botgirlq/status/19366039682	(Journal of Medical Internet Research) Get Your Paws off of My Pixels: Personal Identity &amp; Avatars http://bit.ly/clztk5 /via @BevanWhitfield	2010-07-23 16:17:39	10	Botgirl Questi	10
1299	19367657330	http://twitter.com/gracemcdunnough/status/19367657330	RT @botgirlq Get Your Paws off of My Pixels: Personal Identity &amp; Avatars http://bit.ly/clztk5 /via @BevanWhitfield	2010-07-23 16:47:16	10	Grace McDunnough	10
1299	19367907265	http://twitter.com/raymondpirouz/status/19367907265	Personal Identity &amp; Avatars as Self http://bit.ly/clztk5 (via @GraceMcDunnough) in 1st tab &amp; Date My Avatar in 2nd tab http://bit.ly/9J0NFt	2010-07-23 16:51:52	10	Raymond Pirouz	10
1299	19370199766	http://twitter.com/willrusk/status/19370199766	RT @BevanWhitfield: (Journal of Medical Internet Research) Get Your Paws off of My Pixels: Personal Identity and Avatars http://bit.ly/clztk5	2010-07-23 17:33:47	0	William Rusk	10
1376	19372753648	http://twitter.com/barkie19/status/19372753648	Use of the internet does seem to provide behavioral changes in therapy http://bit.ly/aXFKlz	2010-07-23 18:19:34	0	Duane Henderson	156
1299	19426241522	http://twitter.com/alanrycroft/status/19426241522	RT @BevanWhitfield: J of Med Internet Research - Get Your Paws Off My Pixels: Personal Identity &amp; Avatars - http://ht.ly/2fOOj	2010-07-24 11:00:14	0	Alan Rycroft	11
1504	19651445637	http://twitter.com/grunigen/status/19651445637	JMIR Feed: Associations of Internet Website Use With Weight Change in a Long-term Weight Loss Maintenance Program:... http://bit.ly/aT3iqi	2010-07-27 08:08:33	1	UCI Medical Library	0
1504	19651446123	http://twitter.com/jmedinternetres/status/19651446123	jmir.org: Associations of Internet Website Use With Weight Change in a Long-term Weight Loss Maintenance Program http://bit.ly/aT3iqi	2010-07-27 08:08:33	10	J Med Internet Res	0
1504	19665808548	http://twitter.com/eyeonfda/status/19665808548	JMIR - Associations of Internet Website Use With Weight Change in a Long-term Weight Loss Maintenance Program - http://ow.ly/2hfYm	2010-07-27 11:37:39	10	eyeonfda	0
1504	19687033189	http://twitter.com/directorhsc/status/19687033189	Associations of Internet Website Use With Weight Change in a Long-termWeight Loss Maintenance Program http://bit.ly/9DPgXh	2010-07-27 17:23:53	0	ray kirk	0
1548	19753067997	http://twitter.com/jmedinternetres/status/19753067997	jmir.org: Information-Seeking at a Caregiving Website: A Qualitative Analysis http://bit.ly/c36PoW	2010-07-28 12:24:27	10	J Med Internet Res	0
1504	19754116678	http://twitter.com/jonaoki/status/19754116678	Overweight patients had better long-term weight control when they used an interactive website http://tiny.cc/hzrrm	2010-07-28 12:39:37	0	Jon Aoki	1
1191	19759722634	http://twitter.com/dougsalz/status/19759722634	An International Comparison of Web-based Reporting About Health Care Quality: Content Analysis: http://bit.ly/a8Agpk #jmir	2010-07-28 14:06:06	8	Doug Salzwedel	106
1396	19759763600	http://twitter.com/dougsalz/status/19759763600	Clinician Search Behaviors May Be Influenced by Search Engine Design: http://bit.ly/b1nHZ6 #jmir	2010-07-28 14:06:46	8	Doug Salzwedel	28
1191	19759933533	http://twitter.com/sausagebot/status/19759933533	RT @DougSalz: An International Comparison of Web-based Reporting About Health Care Quality: Sausage Analysis: http://bit.ly/a8Agpk #jmir	2010-07-28 14:09:35	0	sausagebot	106
1191	19760643713	http://twitter.com/evidencesoup/status/19760643713	RT @DougSalz: An International Comparison of Web-based Reporting About Health Care Quality: Content Analysis: http://bit.ly/a8Agpk #jmir	2010-07-28 14:21:11	6	Tracy Allison Altman	106
1396	19764522709	http://twitter.com/janicemccallum/status/19764522709	Reading: RT @DougSalz: Clinician Search Behaviors May Be Influenced by #Search Engine Design: http://bit.ly/b1nHZ6 #jmir #CDS	2010-07-28 15:27:17	7	Janice McCallum	28
1504	19780430052	http://twitter.com/drop_weight_now/status/19780430052	Associations of Internet Website Use With Weight Change in a Long ...: The Weight Loss Maintenance Trial (WLM) [11... http://bit.ly/b9mnxG	2010-07-28 19:52:33	0	Martell Thornton	1
1504	19802864995	http://twitter.com/renuhealth/status/19802864995	Internet Website Use With Weight Change in a Long-term Weight Loss Maintenance - Journal of Medical Internet Research http://shar.es/mLgGW	2010-07-29 01:39:30	0	Healthy Living	2
1504	19818998197	http://twitter.com/eysenbach/status/19818998197	Can Surfing the Internet Help You Lose Weight? - TIME http://bit.ly/brQm3u (about http://www.jmir.org/2010/3/e29/)	2010-07-29 07:37:45	10	Gunther Eysenbach	2
1504	19819667513	http://twitter.com/luisluque/status/19819667513	RT @eysenbach: Can Surfing the Internet Help You Lose Weight? - TIME http://bit.ly/brQm3u (about http://www.jmir.org/2010/3/e29/)	2010-07-29 07:50:30	7	luisluque	2
1504	19823945927	http://twitter.com/shelia_cotten/status/19823945927	RT @eysenbach: Can Surfing the Internet Help You Lose Weight? - TIME http://bit.ly/brQm3u (about http://www.jmir.org/2010/3/e29/)	2010-07-29 09:02:48	1	Shelia Cotten	2
1504	19831975970	http://twitter.com/travissaunders/status/19831975970	@YoniFreedhoff I agree, it&#39;s far from conclusive. But there&#39;d be few downsides to trying it, no? Here&#39;s the fulltext http://bit.ly/dlkCPq	2010-07-29 10:57:55	6	TravisSaunders	2
1349	19846882212	http://twitter.com/jmedinternetres/status/19846882212	jmir.org: Usability Testing of an Online Self-management Program for Adolescents With Juvenile Idiopathic Arthritis http://bit.ly/9uCQaQ	2010-07-29 14:43:30	10	J Med Internet Res	0
1349	19857032417	http://twitter.com/directorhsc/status/19857032417	Usability Testing of an Online Self-management Program for Adolescents With Juvenile Idiopathic Arthritis http://bit.ly/c9SMlH	2010-07-29 17:41:11	0	ray kirk	0
1504	19885953010	http://twitter.com/secrets_fatloss/status/19885953010	Associations of Internet Website Use With Weight Change in a Long ... http://bit.ly/9N39IF	2010-07-30 01:17:38	0	Sal Pou	3
1349	19890887047	http://twitter.com/xavieralzaga/status/19890887047	Usabilidad de un programa de autogestiÃƒÂ³n online para adolescentes con artritis idiopÃƒÂ¡tica juvenil http://bit.ly/c9SMlH	2010-07-30 02:54:46	0	Xavier Alzaga	1
1504	19898108859	http://twitter.com/drop_weight_now/status/19898108859	Associations of Internet Website Use With Weight Change in a Long ...: Associations of Internet Website Use With W... http://bit.ly/b9mnxG	2010-07-30 05:41:05	0	Martell Thornton	3
1548	19917434553	http://twitter.com/eysenbach/status/19917434553	RT @JMedInternetRes: jmir.org: Information-Seeking at a Caregiving Website: A Qualitative Analysis http://bit.ly/c36PoW	2010-07-30 11:24:14	10	Gunther Eysenbach	2
1548	0		RT @JMedInternetRes: jmir.org: Information-Seeking at a Caregiving Website: A Qualitative Analysis http://bit.ly/c36PoW	2010-07-30 11:24:14	10	eysenbach	2
1349	19917496454	http://twitter.com/eysenbach/status/19917496454	RT @JMedInternetRes: jmir.org: Usability Testing of an Online Self-management Program for Adolescents With Arthritis http://bit.ly/9uCQaQ	2010-07-30 11:25:04	10	Gunther Eysenbach	1
1548	19921173673	http://twitter.com/johnreaves/status/19921173673	RT @eysenbach @JMedInternetRes: jmir.org: Information-Seeking at a Caregiving Website: A Qualitative Analysis http://bit.ly/c36PoW	2010-07-30 12:14:42	0	JohnReaves	2
1396	19927231846	http://twitter.com/practicefusion/status/19927231846	Clinician search behaviors influenced by search engine design, study shows ... http://dld.bz/pf6w	2010-07-30 13:42:29	2	Practice Fusion	30
1349	19927437673	http://twitter.com/jmedinternetres/status/19927437673	HOT Most tweeted: Usability Testing of an Online Self-management Program for Adolescents With ... http://bit.ly/9RWwrd http://bit.ly/cdVUUb	2010-07-30 13:45:35	10	J Med Internet Res	1
1504	19927440039	http://twitter.com/jmedinternetres/status/19927440039	HOT Most purchased: Associations of Internet Website Use With Weight Change in a Long-term Wei... http://bit.ly/bQPKWG http://bit.ly/bjbKGC	2010-07-30 13:45:37	10	J Med Internet Res	3
1288	19929349720	http://twitter.com/jmedinternetres/status/19929349720	HOT Top viewed: A Review of Online Evidence-based Practice Point-of-Care Information Summary P... http://bit.ly/9nI95l http://bit.ly/dv5pZA	2010-07-30 14:15:41	10	J Med Internet Res	23
1504	19971294316	http://twitter.com/bestfatloss2010/status/19971294316	Associations of Internet Website Use With Weight Change in a Long ... http://bit.ly/9QUzEi	2010-07-31 01:50:07	0	Bj Smith	4
1504	19971294452	http://twitter.com/weightlossjan/status/19971294452	Associations of Internet Website Use With Weight Change in a Long ...: The Weight Loss Maintenance Trial (WLM) [11... http://bit.ly/b9mnxG	2010-07-31 01:50:07	0	janice baaki	4
1548	19980415234	http://twitter.com/forcaregivers/status/19980415234	Information-Seeking at a Caregiving Website: A Qualitative ... http://bit.ly/cCAczB	2010-07-31 05:19:08	0	Jake Travers	3
1504	19984845162	http://twitter.com/eysenbach/status/19984845162	Website helps dieters keep kilos off http://bit.ly/bww7g1 (about JMIR article http://bit.ly/9vDqKg) #obesity #ehealth	2010-07-31 07:13:58	10	Gunther Eysenbach	4
1504	0		Website helps dieters keep kilos off http://bit.ly/bww7g1 (about JMIR article http://bit.ly/9vDqKg) #obesity #ehealth	2010-07-31 07:13:58	10	Gunther Eysenbach	4
1504	19984868673	http://twitter.com/mariawolters/status/19984868673	RT @eysenbach Website helps dieters keep kilos off http://bit.ly/bww7g1 (about JMIR article http://bit.ly/9vDqKg) #obesity #ehealth #fb	2010-07-31 07:14:34	2	Maria Wolters	4
1548	19989314651	http://twitter.com/anitatn/status/19989314651	RT @ForCaregivers: Information-Seeking at a Caregiving Website: A Qualitative ... http://bit.ly/cCAczB	2010-07-31 08:51:37	0	Anita	3
1504	19994685839	http://twitter.com/cdnorman/status/19994685839	Website helps dieters keep kilos off http://bit.ly/bww7g1 (about JMIR article http://bit.ly/9vDqKg) #obesity #ehealth (via @eysenbach)	2010-07-31 10:24:57	9	Cameron Norman	4
1504	19995972003	http://twitter.com/sportmeddoc/status/19995972003	Looking to lose some weight? The internet may just help! http://tinyurl.com/23qsfck	2010-07-31 10:45:12	0	Dr. Lowell Greib	4
1548	20014155018	http://twitter.com/jmedinternetres/status/20014155018	HOT Most tweeted: Information-Seeking at a Caregiving Website: A Qualitative Analysis http://bit.ly/cO6rfm http://bit.ly/cdVUUb	2010-07-31 15:43:48	10	J Med Internet Res	3
1504	20125254253	http://twitter.com/innuo/status/20125254253	Un ensayo de 348 pacientes demuestra la eficacia de estrategias online en mantenimiento de peso http://bit.ly/byo5vQ #sacom	2010-08-02 04:44:50	5	Xavier Lorenz	6
1349	20132880970	http://twitter.com/carvicab/status/20132880970	Testing of an Online Self-management Program for Adolescents With Juvenile Idiopathic Arth http://bit.ly/bHb4nY	2010-08-02 07:40:40	0	Carlo V Caballero	4
1349	0		Testing of an Online Self-management Program for Adolescents With Juvenile Idiopathic Arth http://bit.ly/bHb4nY	2010-08-02 07:40:40	0	carvicab	4
1548	20133175893	http://twitter.com/carvicab/status/20133175893	Journal of Medical Internet Research - Information-Seeking at a Caregiving Website: A Qualitative Analysis http://bit.ly/9iUPFN	2010-08-02 07:46:30	0	Carlo V Caballero	5
1350	20147875547	http://twitter.com/eqpaho/status/20147875547	Definition of Health 2.0 and Medicine 2.0: A Systematic Review Jmir http://www.jmir.org/2010/2/e18/	2010-08-02 11:35:48	10	PAHO/WHO	52
1350	20147985905	http://twitter.com/gillescollette/status/20147985905	Definition of #Health 2.0 and Medicine #2.0: A Systematic Review http://bit.ly/baj9Vn	2010-08-02 11:37:29	0	Gilles Collette	52
1350	20148033584	http://twitter.com/cghonline/status/20148033584	RT @eqpaho: Definition of Health 2.0 and Medicine 2.0: A Systematic Review Jmir http://www.jmir.org/2010/2/e18/	2010-08-02 11:38:13	0	CGH Online	52
1350	20148095530	http://twitter.com/manyez/status/20148095530	RT @eqpaho: Definition of Health 2.0 and Medicine 2.0: A Systematic Review Jmir http://www.jmir.org/2010/2/e18/	2010-08-02 11:39:07	10	Miguel Angel MaÃƒÂ±ez	52
1350	20149141329	http://twitter.com/marcortess/status/20149141329	RT @eqpaho: Definition of Health 2.0 and Medicine 2.0: A Systematic Review Jmir http://www.jmir.org/2010/2/e18/	2010-08-02 11:54:35	0	marcela cortes	52
1350	20150769036	http://twitter.com/charlieneck/status/20150769036	RT @eqpaho: Definition of Health 2.0 and Medicine 2.0: A Systematic Review Jmir http://www.jmir.org/2010/2/e18/	2010-08-02 12:19:07	0	Carlos Cuello	52
1350	20150930903	http://twitter.com/carlosdsuze/status/20150930903	RT @eqpaho: Definition of Health 2.0 and Medicine 2.0: A Systematic Review Jmir http://www.jmir.org/2010/2/e18/ http://myloc.me/a2TRi	2010-08-02 12:21:36	0	Carlos D'Suze Garcia	52
1350	20153782974	http://twitter.com/dominicanaidsoc/status/20153782974	RT @eqpaho: Definition of Health 2.0 and Medicine 2.0: A Systematic Review Jmir http://www.jmir.org/2010/2/e18/	2010-08-02 13:06:34	0	Dom Aid Society VA	52
1350	20154308961	http://twitter.com/richmonddoc/status/20154308961	RT @eqpaho: Definition of Health 2.0 and Medicine 2.0: A Systematic Review http://bit.ly/c6Wacm #hcsm [discussion just getting underway]	2010-08-02 13:15:02	0	Mark Ryan	52
1504	20155095439	http://twitter.com/jmedinternetres/status/20155095439	HOT Top viewed: Associations of Internet Website Use With Weight Change in a Long-term Weight ... http://bit.ly/bi4Rrg http://bit.ly/dv5pZA	2010-08-02 13:28:04	10	J Med Internet Res	6
1350	20158609331	http://twitter.com/mdmatamoros/status/20158609331	Health 2.0 a systematic review. http://www.jmir.org/2010/2/e18/ #PublicHealth	2010-08-02 14:27:16	0	V. Matamoros	52
1350	20160277346	http://twitter.com/clovisml/status/20160277346	Definition of Health 2.0 and Medicine 2.0: A Systematic Review | Belt | Journal of Medical Internet Research http://www.jmir.org/2010/2/e18/	2010-08-02 14:56:02	0	Clovis Lima	52
1350	20165646615	http://twitter.com/fermarsan/status/20165646615	RT @manyez: RT @eqpaho: Definition of Health 2.0 and Medicine 2.0: A Systematic Review Jmir http://www.jmir.org/2010/2/e18/	2010-08-02 16:30:59	0	Fernando Martin	52
1504	20239277885	http://twitter.com/drhealthpsych/status/20239277885	Results of study on participant use of weight loss internet program and weight loss . http://tinyurl.com/2djsdcj #health	2010-08-03 13:56:00	0	Kathleen Starr, Ph.D	7
1350	20276163171	http://twitter.com/epidemiorum/status/20276163171	RT @carlosdsuze: RT @eqpaho: Definition of Health 2.0 and Medicine 2.0: A Systematic Review Jmir http://www.jmir.org/2010/2/e18/ http://myloc.me/a2TRi	2010-08-03 23:51:53	0	Carlos D'Suze	53
1504	20291469282	http://twitter.com/jmedinternetres/status/20291469282	HOT Most tweeted: Associations of Internet Website Use With Weight Change in a Long-term Weigh... http://bit.ly/a9G8oD http://bit.ly/cdVUUb	2010-08-04 05:16:54	10	J Med Internet Res	8
1281	20311188616	http://twitter.com/pharmaweb/status/20311188616	Online Comm Between Doctors &amp; Patients in Europe: Status and Perspectives: Journal of Medical Internet Research: http://tinyurl.com/397tzog	2010-08-04 11:10:14	0	Gillian Tachibana	50
1281	20311364340	http://twitter.com/sharingstrength/status/20311364340	RT @pharmaweb: Online Comm Between Docs &amp; Pts in Europe: Status &amp; Perspectives: JMIR: http://tinyurl.com/397tzog	2010-08-04 11:12:45	0	Colleen Young	50
1281	20312092301	http://twitter.com/rawarrior/status/20312092301	RT @SharingStrength @pharmaweb Online Comm Between Docs &amp; Pts in Europe: Status &amp; Perspectives: JMIR: http://tinyurl.com/397tzog //Bookmark!	2010-08-04 11:23:28	0	Kelly Young	50
1281	20312376975	http://twitter.com/eddiegouthwaite/status/20312376975	@Rani_kuk This web Blog may be of interest to you supplied by&gt;&gt; @rawarrior http://tinyurl.com/397tzog	2010-08-04 11:27:53	0	E Gouthwaite	50
1281	20312522248	http://twitter.com/breukiesays/status/20312522248	RT @pharmaweb Online Comm Between Doctors &amp; Patients in Europe: Status and Perspectives http://tinyurl.com/397tzog	2010-08-04 11:30:14	0	Arnold Breukhoven	50
1396	20314715795	http://twitter.com/jmedinternetres/status/20314715795	HOT Most purchased: Clinician Search Behaviors May Be Influenced by Search Engine Design http://bit.ly/bgCRd3 http://bit.ly/bjbKGC	2010-08-04 12:02:20	10	J Med Internet Res	35
1396	20315581727	http://twitter.com/uconnhealthlib/status/20315581727	RT @JMedInternetRes: HOT Most purchased: Clinician Search Behaviors May Be Influenced by Search Engine Design http://bit.ly/bgCRd3 http://bit.ly/bjbKGC	2010-08-04 12:15:02	0	Arta Dobbs	35
1281	20320755614	http://twitter.com/vmedvpharm/status/20320755614	RT @pharmaweb: Online Comm Between Doctors &amp; Patients in Europe: Status and Perspectives: Journal of Medical Internet Research: http://tinyurl.com/397tzog	2010-08-04 13:35:09	0	Robin BÃƒÂ©nard	50
1355	20322403128	http://twitter.com/grunigen/status/20322403128	JMIR Feed: A Multidimensional View of Personal Health Systems for Underserved Populations: The advent of electroni... http://bit.ly/dpklUg	2010-08-04 14:02:05	1	UCI Medical Library	0
1355	20322403687	http://twitter.com/jmedinternetres/status/20322403687	jmir.org: A Multidimensional View of Personal Health Systems for Underserved Populations http://bit.ly/dpklUg	2010-08-04 14:02:05	10	J Med Internet Res	0
1149	20323355498	http://twitter.com/libbyshope/status/20323355498	Using internet for health purposes associated with increases in depression (J. Med Internet Res) http://dld.bz/qvab	2010-08-04 14:18:21	10	Paul Cacciatore	145
1281	20331263635	http://twitter.com/gaborgy/status/20331263635	Online Comm Between Docs &amp; Pts in Europe: Status&amp;Perspectives: JMIR: http://tinyurl.com/397tzog RT @SharingStrength @pharmaweb	2010-08-04 16:31:55	0	Gabor Gyarmati	50
1355	20331920609	http://twitter.com/directorhsc/status/20331920609	A Multidimensional View of Personal Health Systems for Underserved Populations http://bit.ly/aG7Jlh	2010-08-04 16:43:43	0	ray kirk	0
1355	0		A Multidimensional View of Personal Health Systems for Underserved Populations http://bit.ly/aG7Jlh	2010-08-04 16:43:43	0	directorhsc	0
1355	20362525309	http://twitter.com/bitethedust/status/20362525309	A Multidimensional View of Personal Health Systems for Underserved Populations http://bit.ly/aPKJqe	2010-08-05 00:46:04	9	Robbo	1
1149	20372155564	http://twitter.com/docphe/status/20372155564	L&#39;utilisation de l&#39;Internet en tant qu&#39;outil de communication est un facteur de &quot;bien ÃƒÂªtre&quot;. MÃƒÂªme publication http://minilien.fr/a0lap7	2010-08-05 04:15:08	0	Philippe Eveillard	146
1149	20372534326	http://twitter.com/ctrivalle/status/20372534326	RT @docphe: Internet comme source d&#39;information en santÃƒÂ© = dÃƒÂ©pression. Comme lien social = &quot;bien ÃƒÂªtre&quot;. JMIR http://minilien.fr/a0lap7	2010-08-05 04:24:15	0	Christophe Trivalle	146
1350	20402773853	http://twitter.com/ebevidencia/status/20402773853	Definition of Health 2.0 and Medicine 2.0: A Systematic Review | Belt | Journal of Medical Internet Research http://shar.es/0adtc	2010-08-05 13:08:48	0	Azucena SantillÃƒÂ¡n	55
1350	20414747454	http://twitter.com/ehealthpaho/status/20414747454	Definition of Health 2.0 and Medicine 2.0: A Systematic Review http://www.jmir.org/2010/2/e18/	2010-08-05 16:33:50	0	eHealth PAHO/WHO	55
1149	20417009614	http://twitter.com/nlafferty/status/20417009614	Effects of Internet Use on Health and Depression: A Longitudinal Study http://bit.ly/dinJSV	2010-08-05 17:16:21	8	Natalie Lafferty	146
1149	20458789098	http://twitter.com/jmedinternetres/status/20458789098	HOT Most tweeted: Effects of Internet Use on Health and Depression: A Longitudinal Study http://bit.ly/9NXCSZ http://bit.ly/cdVUUb	2010-08-06 06:46:34	10	J Med Internet Res	147
1149	20459965723	http://twitter.com/jbikandi/status/20459965723	RT @JMedInternetRes: Effects of Internet Use on Health and Depression: A Longitudinal Study http://bit.ly/9NXCSZ http://bit.ly/cdVUUb	2010-08-06 07:11:15	4	Javier Bikandi	147
1305	20483460358	http://twitter.com/grunigen/status/20483460358	JMIR Feed: Supporting Informed Decision Making for PSA Testing on the Web: an Online Randomized Controlled Trial: ... http://bit.ly/bfYt7w	2010-08-06 12:53:12	1	UCI Medical Library	0
1305	20483462301	http://twitter.com/jmedinternetres/status/20483462301	jmir.org: Supporting Informed Decision Making for PSA Testing on the Web: an Online Randomized Controlled Trial http://bit.ly/bfYt7w	2010-08-06 12:53:14	10	J Med Internet Res	0
1305	0		jmir.org: Supporting Informed Decision Making for PSA Testing on the Web: an Online Randomized Controlled Trial http://bit.ly/bfYt7w	2010-08-06 12:53:14	10	J Med Internet Res	0
1305	20503658046	http://twitter.com/directorhsc/status/20503658046	Supporting Informed Decision Making for Prostate Specific Antigen (PSA)Testing on the Web: An Online RCT http://bit.ly/9w6KAz	2010-08-06 18:32:59	0	ray kirk	0
1548	20530734656	http://twitter.com/ahier/status/20530734656	Information-Seeking at a Caregiving Website: A Qualitative Analysis http://bit.ly/aM5loR cites @SusannahFox&#39;s @Pew_Internet report	2010-08-07 01:51:56	10	Brian Ahier	10
1548	20530841987	http://twitter.com/hitpol/status/20530841987	RT @ahier Information-Seeking at a Caregiving Website: A Qualitative Analysis http://bit.ly/aM5loR cites @SusannahFox&#39;s @Pew_Internet report	2010-08-07 01:54:03	0	HealthIT Policy	10
1548	20541818627	http://twitter.com/johnreaves/status/20541818627	What do people look for on a #caregiving web site? Journal of Medical Internet Research http://bit.ly/adTNBP	2010-08-07 06:07:50	0	JohnReaves	10
1548	20542172613	http://twitter.com/clarabermudez/status/20542172613	RT @ahier: Information-Seeking at a Caregiving Website: A Qualitative Analysis http://bit.ly/aM5loR cites @SusannahFox&#39;s @Pew_Internet r ...	2010-08-07 06:16:44	0	Clara BermÃƒÂºdez-Tamay	10
1548	20550328667	http://twitter.com/griefhealing/status/20550328667	RT @JohnReaves: What do people look for on a #caregiving web site? Journal of Medical Internet Research http://bit.ly/adTNBP	2010-08-07 09:10:50	0	Marty Tousley	10
1548	20567001962	http://twitter.com/susannahfox/status/20567001962	@HITpol @ahier Thanks! Honored to be cited in http://bit.ly/aM5loR (and we&#39;ll have our own caregiver report this fall) cc: @kristenpurcell	2010-08-07 13:29:28	10	SusannahFox	10
1409	20641644462	http://twitter.com/jmedinternetres/status/20641644462	HOT Most purchased: Preventing the Obesity Epidemic by Second Generation Tailored Health Commu... http://bit.ly/9eFg4t http://bit.ly/bjbKGC	2010-08-08 12:59:16	10	J Med Internet Res	41
1249	20667802588	http://twitter.com/pmjaniszewski/status/20667802588	Study: Health communication programs using social media must consider age of the targeted population: http://www.jmir.org/2009/4/e48/ #in	2010-08-08 20:53:45	5	Peter Janiszewski	254
1249	20668555644	http://twitter.com/pfanderson/status/20668555644	RT @pmjaniszewski: Study: Health communication programs using social media must consider age of the targeted population: http://www.jmir.org/2009/4/e48/ #in	2010-08-08 21:05:27	10	P. F. Anderson	254
1249	20668872383	http://twitter.com/amcunningham/status/20668872383	RT @pmjaniszewski: Study: Health communication programs using social media must consider age of the targeted population: http://www.jmir.org/2009/4/e48/ #in	2010-08-08 21:10:16	10	AnneMarie Cunningham	254
1249	20681995537	http://twitter.com/merijnm/status/20681995537	RT @pmjaniszewski: Study: Health communication programs using social media must consider age of the targeted population: http://www.jmir.org/2009/4/e48/ #in	2010-08-09 00:38:06	7	merijn mulders	255
1249	20685950207	http://twitter.com/timolloyd/status/20685950207	RT @amcunningham @PMJaniszewski: Study: Health comms programs u/social media must consider age of audience: http://www.jmir.org/2009/4/e48/	2010-08-09 01:56:23	0	Tim Lloyd	255
1548	20701813131	http://twitter.com/healthythinker/status/20701813131	RT @ahier: Information-Seeking at a Caregiving Website: A Qualitative Analysis http://bit.ly/aM5loR	2010-08-09 07:53:25	10	healthythinker	12
1249	20715556044	http://twitter.com/twsy/status/20715556044	RT @pmjaniszewski: Study: Health communication programs using social media must consider age of the targeted population: http://www.jmir.org/2009/4/e48/ #in	2010-08-09 11:17:10	0	Thomas Young	255
1149	20720299543	http://twitter.com/nlafferty/status/20720299543	@ITJil Have you seen this - Effects of Internet Use on Health and Depression: A Longitudinal Study http://bit.ly/dinJSV (@HallyMk1)	2010-08-09 12:25:18	8	Natalie Lafferty	150
1100	20778265494	http://twitter.com/jmedinternetres/status/20778265494	HOT Most purchased: A Text Message-Based Intervention for Weight Loss: Randomized Controlled Trial http://bit.ly/cdVy6j http://bit.ly/bjbKGC	2010-08-10 04:10:39	10	J Med Internet Res	574
1548	20799957280	http://twitter.com/elinsilveous/status/20799957280	Information-Seeking at a Caregiving Website: A Qualitative Analysis http://bit.ly/aM5loR cites @Pew_Internet report	2010-08-10 10:44:25	0	Elin Silveous	13
1346	20820517038	http://twitter.com/jmedinternetres/status/20820517038	jmir.org: Public Health in an Era of Personal Health Records: Opportunities for Innovation and New Partnerships http://bit.ly/cxAqv5	2010-08-10 15:50:45	10	J Med Internet Res	0
1346	20820518175	http://twitter.com/grunigen/status/20820518175	JMIR Feed: Public Health in an Era of Personal Health Records: Opportunities for Innovation and New Partnerships: ... http://bit.ly/cxAqv5	2010-08-10 15:50:46	1	UCI Medical Library	0
1346	20820583358	http://twitter.com/seergenius/status/20820583358	RT @JMedInternetRes: jmir.org: Public Health in an Era of Personal Health Records: Opportunities for Innovation and New Partnerships http://bit.ly/cxAqv5	2010-08-10 15:51:45	0	Myrna E. Morales	0
1346	20823484909	http://twitter.com/berci/status/20823484909	Public Health in an Era of Personal Health Records: Opportunities for Innovation and New Partnerships http://ff.im/-p28oZ	2010-08-10 16:37:11	10	Bertalan MeskÃƒÂ³, MD	0
1346	20823914177	http://twitter.com/westr/status/20823914177	RT @Berci: Public Health in an Era of Personal Health Records: Opportunities for Innovation and New Partnerships http://ff.im/-p28oZ	2010-08-10 16:44:02	0	westr	0
1346	20823924771	http://twitter.com/2healthguru/status/20823924771	Timely! &gt;&gt;Public Health in an Era of Personal Health Records: Opportunities 4Innovation &amp;New Partnerships ~ http://bit.ly/arogwu h/t @Berci	2010-08-10 16:44:12	10	Gregg Masters	0
1346	20823927868	http://twitter.com/eqpaho/status/20823927868	RT @Berci: Public Health in an Era of Personal Health Records: Opportunities for Innovation and New Partnerships http://ff.im/-p28oZ	2010-08-10 16:44:14	10	PAHO/WHO	0
1346	20824269097	http://twitter.com/adistas/status/20824269097	RT @Berci: Public Health in an Era of Personal Health Records: Opportunities for Innovation and New Partnerships http://ff.im/-p28oZ	2010-08-10 16:49:38	5	Adam Istas	0
1346	20824484008	http://twitter.com/epatientgr/status/20824484008	RT @Berci Public Health in an Era of Personal Health Records Opportunities 4 Innovation &amp; New Partnerships http://ff.im/-p28oZ #opnHealth	2010-08-10 16:52:40	0	Kathi Apostolidis	0
1346	20825504481	http://twitter.com/phealth/status/20825504481	RT @2healthguru Public Health in an Era of PHR: Opportunities 4Innovation &amp;New Partnerships http://bit.ly/arogwu h/t @Berci #PHR	2010-08-10 17:07:40	0	Kugsang Jeong	0
1346	20831454803	http://twitter.com/marcortess/status/20831454803	RT @Berci: Public Health in an Era of Personal Health Records: Opportunities for Innovation and New Partnerships http://ff.im/-p28oZ	2010-08-10 18:34:32	0	marcela cortes	0
1346	20864479294	http://twitter.com/shigeokinoshita/status/20864479294	RT @Berci: Public Health in an Era of Personal Health Records: Opportunities for Innovation and New Partnerships http://ff.im/-p28oZ	2010-08-11 02:45:38	0	Shigeo Kinoshita	1
1346	20885599454	http://twitter.com/ehealthgr/status/20885599454	RT @epatientGR: RT @Berci Public Health in an Era of Personal Health Records Opportunities 4 Innovation &amp; New Partnerships http://ff.im/-p28oZ #opnHealth	2010-08-11 09:32:11	9	ehealthgr	1
1346	20885827048	http://twitter.com/hamzamu/status/20885827048	RT @epatientGR: RT @Berci Public Health in an Era of Personal Health Records Opportunities 4 Innovation &amp; New Partnerships http://ff.im/-p28oZ #opnHealth	2010-08-11 09:35:30	4	hamzamu	1
1346	20888075656	http://twitter.com/breukiesays/status/20888075656	RT @Berci Public Health in Era of PHR Opportunities 4 Innovation &amp; New Partnerships http://ff.im/-p28oZ #opnHealth	2010-08-11 10:06:18	0	Arnold Breukhoven	1
1549	20959192838	http://twitter.com/zorgbeheer/status/20959192838	DELI Sharing Health Data for Better Outcomes on PatientsLikeMe | Wicks | Journal of Medical Internet Research: http://bit.ly/cgxeXE	2010-08-12 04:29:03	7	zorgbeheer	59
1149	0		&quot;Cerebro que no sabe, corazon q no siente&quot;; Uso de internet podria agravar depresion http://bit.ly/a801hv	2010-08-13 11:53:58	0	favilar	154
1149	21074882477	http://twitter.com/favilar/status/21074882477	&quot;Cerebro que no sabe, corazon q no siente&quot;; Uso de internet podria agravar depresion http://bit.ly/a801hv	2010-08-13 11:53:58	0	favilar	154
1149	21074967606	http://twitter.com/favilar/status/21074967606	Effects of Internet Use on Health and Depression: A Longitudinal Study http://bit.ly/dinJSV	2010-08-13 11:55:05	0	favilar	154
1299	21138548789	http://twitter.com/aprisabawono/status/21138548789	Ã¢â‚¬Å“@JMedInternetRes: Get Your Paws off of My Pixels: Personal Identity and Avatars as Self http://bit.ly/cSfqWh http://bit.ly/cdVUUbÃ¢â‚¬Â	2010-08-14 05:37:54	0	Aprisa Chrysantina	32
1346	21182144371	http://twitter.com/merijnm/status/21182144371	The Public Health benefits of Personal Health Records: Opportunities for Innovation and partnerships http://bit.ly/aFH90y	2010-08-14 18:19:59	7	merijn mulders	4
1346	21186657701	http://twitter.com/wtoassociates/status/21186657701	RT @merijnm The Public Health benefits of Personal Health Records: Opportunities for Innovation and partnerships http://bit.ly/aFH90y	2010-08-14 19:42:24	0	Wm T Oravecz	4
1314	21201808518	http://twitter.com/jmedinternetres/status/21201808518	HOT Most purchased: The Touro 12-Step: A Systematic Guide to Optimizing Survey Research with ... http://bit.ly/9rguFE http://bit.ly/bjbKGC	2010-08-14 23:47:15	10	J Med Internet Res	79
1314	21233057838	http://twitter.com/janicemccallum/status/21233057838	RT @JMedInternetRes: HOT Most purchased: The Touro 12-Step: A Systematic Guide to Optimizing Survey Research: http://bit.ly/9rguFE	2010-08-15 10:08:02	7	Janice McCallum	80
1299	21248143885	http://twitter.com/jfahrni/status/21248143885	Get Your Paws off of My Pixels: Personal Identity and Avatars as Self (article) at J Med Internet Res http://bit.ly/cSfqWh	2010-08-15 13:50:02	9	Jerry Fahrni	33
1299	21261415955	http://twitter.com/kevinclauson/status/21261415955	Must. Process. Content. RT @JFahrni: Get Your Paws off of My Pixels: Personal Identity and Avatars as Self (JMIR) http://bit.ly/cSfqWh	2010-08-15 17:41:06	7	Kevin Clauson	33
834	21281874978	http://twitter.com/msotod/status/21281874978	@JavieraCP que diablos es e-health?/combined use of electronic communication and information technology in the health http://bit.ly/9K9Hda	2010-08-15 23:02:05	0	Mauricio Soto Duran	3341
834	0		@JavieraCP que diablos es e-health?/combined use of electronic communication and information technology in the health http://bit.ly/9K9Hda	2010-08-15 23:02:05	0	Mauricio Soto Duran	3341
984	21325874591	http://twitter.com/colettecote/status/21325874591	Evaluation of Influenza Prevention in #Workplace Using Personally Controlled Health Record ie @DossiaPCHR http://bit.ly/bJmHMN #phr #hit #hc	2010-08-16 12:03:14	8	Colette Cote	885
984	0		Evaluation of Influenza Prevention in #Workplace Using Personally Controlled Health Record ie @DossiaPCHR http://bit.ly/bJmHMN #phr #hit #hc	2010-08-16 12:03:14	8	Colette Cote	885
1053	21349844524	http://twitter.com/jmedinternetres/status/21349844524	HOT Most purchased: Social Uses of Personal Health Information Within PatientsLikeMe, an Onlin... http://bit.ly/9l0oaA http://bit.ly/bjbKGC	2010-08-16 18:22:33	10	J Med Internet Res	811
1371	21360495406	http://twitter.com/mark_hanson/status/21360495406	Therapy to go? State-of-the-art, mobile psychotherapies enable emotional self-awareness! (via @JMedInternetRes) http://ow.ly/2qsQf #mhealth	2010-08-16 21:00:04	0	Mark A. Hanson, PhD	108
1053	0		Study shows benefits when similar #patients share Personal #Health Info http://bit.ly/9l0oaA http://bit.ly/bjbKGC via @JMedInternetRes	2010-08-16 22:01:14	0	HealthTap	811
1053	21364752159	http://twitter.com/healthtap/status/21364752159	Study shows benefits when similar #patients share Personal #Health Info http://bit.ly/9l0oaA http://bit.ly/bjbKGC via @JMedInternetRes	2010-08-16 22:01:14	0	HealthTap	811
1281	21374681675	http://twitter.com/jmedinternetres/status/21374681675	HOT Most tweeted: Online Communication Between Doctors and Patients in Europe: Status and Pers... http://bit.ly/dkeN5m http://bit.ly/cdVUUb	2010-08-17 00:23:41	10	J Med Internet Res	63
1314	21377421789	http://twitter.com/nakayamakazhiro/status/21377421789	Ã£â€šÂªÃ£Æ’Â³Ã£Æ’Â©Ã£â€šÂ¤Ã£Æ’Â³Ã¦Å½Â²Ã§Â¤ÂºÃ¦ÂÂ¿Ã£â€šâ€™Ã¥Ë†Â©Ã§â€Â¨Ã£Ââ€”Ã£ÂÅ¸Ã¨ÂªÂ¿Ã¦Å¸Â»Ã§Â â€Ã§Â©Â¶Ã£â€šâ€™Ã¦Å“â‚¬Ã¥Â¤Â§Ã©â„¢ÂÃ£ÂÂ«Ã§â€Å¸Ã£Ââ€¹Ã£Ââ„¢Ã£ÂÅ¸Ã£â€šÂÃ£ÂÂ®Ã£â€šÂ·Ã£â€šÂ¹Ã£Æ’â€ Ã£Æ’Å¾Ã£Æ’â€ Ã£â€šÂ£Ã£Æ’Æ’Ã£â€šÂ¯Ã£â€šÂ¬Ã£â€šÂ¤Ã£Æ’â€° @JMedInternetRes http://bit.ly/d9brFG @yoko_SETOYAMA Ã§Å¸Â¥Ã£ÂÂ£Ã£ÂÂ¦Ã£ÂÂ¾Ã£Ââ€”Ã£ÂÅ¸Ã¯Â¼Å¸	2010-08-17 01:08:18	0	Ã¤Â¸Â­Ã¥Â±Â±Ã¥â€™Å’Ã¥Â¼Ëœ	82
1314	21377600932	http://twitter.com/kimunari/status/21377600932	RT @NAKAYAMAkazhiro: Ã£â€šÂªÃ£Æ’Â³Ã£Æ’Â©Ã£â€šÂ¤Ã£Æ’Â³Ã¦Å½Â²Ã§Â¤ÂºÃ¦ÂÂ¿Ã£â€šâ€™Ã¥Ë†Â©Ã§â€Â¨Ã£Ââ€”Ã£ÂÅ¸Ã¨ÂªÂ¿Ã¦Å¸Â»Ã§Â â€Ã§Â©Â¶Ã£â€šâ€™Ã¦Å“â‚¬Ã¥Â¤Â§Ã©â„¢ÂÃ£ÂÂ«Ã§â€Å¸Ã£Ââ€¹Ã£Ââ„¢Ã£ÂÅ¸Ã£â€šÂÃ£ÂÂ®Ã£â€šÂ·Ã£â€šÂ¹Ã£Æ’â€ Ã£Æ’Å¾Ã£Æ’â€ Ã£â€šÂ£Ã£Æ’Æ’Ã£â€šÂ¯Ã£â€šÂ¬Ã£â€šÂ¤Ã£Æ’â€° @JMedInternetRes http://bit.ly/d9brFG @yoko_SETOYAMA Ã§Å¸Â¥Ã£ÂÂ£Ã£ÂÂ¦Ã£ÂÂ¾Ã£Ââ€”Ã£ÂÅ¸Ã¯Â¼Å¸	2010-08-17 01:11:19	0	Ã¦Å“Â¨Ã¦Ââ€˜Ã§Â¥ÂÃ¥â€œâ€°	82
1371	21386199655	http://twitter.com/mkfc/status/21386199655	RT @Mark_Hanson: mobile psychotherapies enable emotional self-awareness! http://ow.ly/2qsQf Could be useful for our DR Congo project	2010-08-17 04:04:42	3	MKFC Sthlm College	109
1053	21432321626	http://twitter.com/vangeest/status/21432321626	RT @healthtap: Study shows benefits when similar #patients share Personal #Health Info http://bit.ly/9l0oaA http://bit.ly/bjbKGC via @JMedInternetRes	2010-08-17 16:54:51	10	Yuri van Geest	812
1371	21433435616	http://twitter.com/drdownes/status/21433435616	RT @mark_hanson: Therapy to go? State-of-the-art, mobile psychotherapies enable emotional self-awareness! (via @JMedInternetRes) http://ow.ly/2qsQf #mhealth	2010-08-17 17:12:32	3	Dr. Barbara Downes	109
1314	21434122819	http://twitter.com/yoko_setoyama/status/21434122819	Ã£Ââ€žÃ£Ââ€žÃ£ÂË†Ã£â‚¬ÂÃ§Å¸Â¥Ã£â€šâ€°Ã£ÂÂªÃ£Ââ€¹Ã£ÂÂ£Ã£ÂÅ¸Ã£ÂÂ§Ã£Ââ„¢Ã£â‚¬â€šJmirÃ£ÂÂ®Ã£â€šÂ¢Ã£â€šÂ«Ã£â€šÂ¦Ã£Æ’Â³Ã£Æ’Ë†Ã£â€šâ€šÃ£â‚¬â€šÃ£Ââ€šÃ£â€šÅ Ã£ÂÅ’Ã£ÂÂ¨Ã£Ââ€ Ã£Ââ€Ã£Ââ€“Ã£Ââ€žÃ£ÂÂ¾Ã£Ââ„¢Ã£â‚¬â€šRT @NakayamaKazhiro Ã£â€šÂªÃ£Æ’Â³Ã£Æ’Â©Ã£â€šÂ¤Ã£Æ’Â³Ã¦Å½Â²Ã§Â¤ÂºÃ¦ÂÂ¿Ã£â€šâ€™Ã¥Ë†Â©Ã§â€Â¨Ã£Ââ€”Ã£ÂÅ¸Ã¨ÂªÂ¿Ã¦Å¸Â»Ã§Â â€Ã§Â©Â¶Ã£â€šâ€™Ã¢â‚¬Â¦ @JMedInternetRes http://bit.ly/d9…	2010-08-17 17:23:18	0	Ã§â‚¬Â¬Ã¦Ë†Â¸Ã¥Â±Â±Ã©â„¢Â½Ã¥Â­Â	82
1340	21488859929	http://twitter.com/jmedinternetres/status/21488859929	jmir.org: Online Social and Professional Support for Smokers Trying to Quit: An Exploration of First Time Posts Fr... http://bit.ly/aAl99i	2010-08-18 09:10:24	10	J Med Internet Res	0
1340	21488858695	http://twitter.com/grunigen/status/21488858695	JMIR Feed: Online Social and Professional Support for Smokers Trying to Quit: An Exploration of First Time Posts F... http://bit.ly/aAl99i	2010-08-18 09:10:24	1	UCI Medical Library	0
1340	21492524690	http://twitter.com/cdnorman/status/21492524690	jmir.org: Online Social and Professional Support for Smokers Trying to Quit: http://bit.ly/aAl99i (via @JMedInternetRes) #wati #ehealth	2010-08-18 10:02:04	9	Cameron Norman	0
1340	21509191065	http://twitter.com/evolutionhs/status/21509191065	Please visit http://www.jmir.org/2010/3/e34 to view latest article written by Evolution Health CEO, Trevor van Mierlo and others.	2010-08-18 14:03:27	0	Evolution Health	0
1340	0		Please visit http://www.jmir.org/2010/3/e34 to view latest article written by Evolution Health CEO, Trevor van Mierlo and others.	2010-08-18 14:03:27	0	Evolution Health	0
1214	21564829725	http://twitter.com/jmedinternetres/status/21564829725	jmir.org: Feasibility of Internet-Based Health-Related Quality of Life Data Collection in a Large Patient Cohort http://bit.ly/99oUy6	2010-08-19 05:49:50	10	J Med Internet Res	0
1214	21564829646	http://twitter.com/grunigen/status/21564829646	JMIR Feed: Feasibility of Internet-Based Health-Related Quality of Life Data Collection in a Large Patient Cohort:... http://bit.ly/99oUy6	2010-08-19 05:49:50	1	UCI Medical Library	0
1346	21564957427	http://twitter.com/directorhsc/status/21564957427	Public Health in an Era of Personal Health Records: Opportunities for Innovation and New Partnerships http://www.jmir.org/2010/3/e33/	2010-08-19 05:52:42	0	ray kirk	9
1340	21573378295	http://twitter.com/mzarro/status/21573378295	Online Social &amp; Professional Support for Smokers Trying to Quit: An Exploration of First Time Posts From 2562 Members- http://bit.ly/djVAYL	2010-08-19 08:33:46	10	Mike Zarro	1
1214	21574265400	http://twitter.com/janicemccallum/status/21574265400	RT @JMedInternetRes: [..] Health-Related Quality of Life Data Collection in Large Patient Cohort http://bit.ly/99oUy6 #registries	2010-08-19 08:47:37	7	Janice McCallum	0
1214	21576117351	http://twitter.com/eyeonfda/status/21576117351	JIMR - Feasibility of Internet-Based Health-Related Quality of Life Data Collection in a Large Patient Cohort - http://ow.ly/2rPee	2010-08-19 09:14:50	10	eyeonfda	0
1214	21578057141	http://twitter.com/anovaats/status/21578057141	Feasibility of Internet-Based HRQOL Data Collection in a Large Patient Cohort | Journal of Medical Internet Research http://t.co/0CHF6rR	2010-08-19 09:41:56	0	ANOVA	0
1214	21582021227	http://twitter.com/barkie19/status/21582021227	RT @JMedInternetRes: jmir.org: Feasibility of Internet-Based Health-Related Quality of Life Data Collection in a Large Patient Cohort http://bit.ly/99oUy6	2010-08-19 10:35:26	0	barkie19	0
1214	21608875199	http://twitter.com/directorhsc/status/21608875199	Feasibility of Internet-Based Health-Related Quality of Life Data Collection in a Large Patient Cohort http://bit.ly/dBV1T3	2010-08-19 17:24:34	0	ray kirk	0
1350	21662991452	http://twitter.com/jmedinternetres/status/21662991452	HOT Most tweeted: Definition of Health 2.0 and Medicine 2.0: A Systematic Review http://bit.ly/9eL2cC http://bit.ly/cdVUUb	2010-08-20 09:10:34	10	J Med Internet Res	70
1548	21662992966	http://twitter.com/jmedinternetres/status/21662992966	HOT Top viewed: Information-Seeking at a Caregiving Website: A Qualitative Analysis http://bit.ly/abQS4v http://bit.ly/dv5pZA	2010-08-20 09:10:36	10	J Med Internet Res	23
1350	21663272075	http://twitter.com/channyun/status/21663272075	Definition of Health 2.0 and Medicine 2.0: A Systematic Review http://bit.ly/9eL2cC http://bit.ly/cdVUUb	2010-08-20 09:14:40	10	Ã¬Å“Â¤Ã¬â€žÂÃ¬Â°Â¬(Channy Yun)	70
1350	21663408229	http://twitter.com/growhitbus/status/21663408229	RT @channyun: Definition of Health 2.0 and Medicine 2.0: A Systematic Review http://bit.ly/9eL2cC http://bit.ly/cdVUUb	2010-08-20 09:16:38	0	Tom Caruso	70
1214	21663640440	http://twitter.com/carvicab/status/21663640440	Feasibility of Internet-Based Health-Related Quality of Life Data Collection in a Large Patient Cohort http://bit.ly/9Jh2VO	2010-08-20 09:20:01	0	carvicab	1
1350	21664661136	http://twitter.com/healthtap/status/21664661136	Good absyract RT @JMedInternetRes: Definition of Health 2.0 and Medicine 2.0: A Systematic Review http://bit.ly/9eL2cC #health20 #medicine	2010-08-20 09:34:35	0	HealthTap	70
1350	21665857901	http://twitter.com/hongiiv/status/21665857901	RT @channyun: Definition of Health 2.0 and Medicine 2.0: A Systematic Review http://bit.ly/9eL2cC http://bit.ly/cdVUUb	2010-08-20 09:51:18	0	Hong ChangBum(Ã­â„¢ÂÃ¬Â°Â½Ã«Â²â€)	70
1350	21667729812	http://twitter.com/universaldoctor/status/21667729812	RT @JMedInternetRes: HOT Most tweeted: Definition of Health 2.0 and Medicine 2.0: A Systematic Review http://bit.ly/9eL2cC http://bit.ly/cdVUUb	2010-08-20 10:16:52	0	Universal Doctor	70
1350	21678996797	http://twitter.com/harriseve/status/21678996797	RT @UniversalDoctor: RT @JMedInternetRes: Definitions of #Health2.0 &amp; #Medicine 2.0 http://bit.ly/9eL2cC http://bit.ly/cdVUUb #hcsm	2010-08-20 12:50:05	0	harriseve	70
1350	21709511590	http://twitter.com/oasisjin/status/21709511590	RT @channyun: Definition of Health 2.0 and Medicine 2.0: A Systematic Review http://bit.ly/9eL2cC http://bit.ly/cdVUUb	2010-08-20 21:12:17	0	Jinuk, Kim	70
1340	21757337763	http://twitter.com/jmedinternetres/status/21757337763	HOT Most purchased: Online Social and Professional Support for Smokers Trying to Quit: An Expl... http://bit.ly/cAQUv2 http://bit.ly/bjbKGC	2010-08-21 11:35:04	10	J Med Internet Res	3
1340	21763197698	http://twitter.com/jbasago/status/21763197698	RT @JMedInternetRes: HOT Most purchased: Online Social and Professional Support for Smokers Trying to Quit: An Expl... http://bit.ly/cAQUv2 http://bit.ly/bjbKGC	2010-08-21 12:56:09	0	Ignacio Basagoiti	3
1340	21844242775	http://twitter.com/susannahfox/status/21844242775	Study: Smokers trying to quit find online social support beneficial - @JMedInternetRes http://bit.ly/cAQUv2	2010-08-22 13:04:55	10	SusannahFox	4
1340	21844364865	http://twitter.com/gcpworks/status/21844364865	Study: Smokers trying to quit find online social support beneficial - @JMedInternetRes http://bit.ly/cAQUv2 via @SusannahFox	2010-08-22 13:06:51	0	Tina Avanzato Chiodo	4
1504	21844438530	http://twitter.com/susannahfox/status/21844438530	Study: Long-term weight loss more likely to be maintained w/online help - @JMedInternetRes http://j.mp/dlkCPq	2010-08-22 13:08:02	10	SusannahFox	26
1340	21844688584	http://twitter.com/markcasselman/status/21844688584	RT @SusannahFox: Study: Smokers trying to quit find online social support beneficial - @JMedInternetRes http://bit.ly/cAQUv2	2010-08-22 13:12:01	0	mark casselman	4
1504	21844696062	http://twitter.com/physicianpulse/status/21844696062	Kaiser Study: Long-term #WeightLoss more likely to be maintained w/online help http://j.mp/dlkCPq @SusannahFox #obesity	2010-08-22 13:12:08	0	Najeh Ahmad, MD MPH	26
1504	21844699833	http://twitter.com/markcasselman/status/21844699833	RT @SusannahFox: Study: Long-term weight loss more likely to be maintained w/online help - @JMedInternetRes http://j.mp/dlkCPq	2010-08-22 13:12:11	0	mark casselman	26
1504	21845038860	http://twitter.com/ericrobertson/status/21845038860	RT @SusannahFox: Study: Long-term weight loss more likely to be maintained w/online help - @JMedInternetRes http://j.mp/dlkCPq	2010-08-22 13:17:40	4	Eric Robertson	26
1340	21847405030	http://twitter.com/cmeadvocate/status/21847405030	RT @SusannahFox: Study: Smokers trying to quit find online social support beneficial - @JMedInternetRes http://bit.ly/cAQUv2	2010-08-22 13:57:45	0	Brian S. McGowan PhD	4
1504	21847408954	http://twitter.com/cmeadvocate/status/21847408954	RT @SusannahFox: Study: Long-term weight loss more likely to be maintained w/online help - @JMedInternetRes http://j.mp/dlkCPq	2010-08-22 13:57:49	0	Brian S. McGowan PhD	26
1340	21851535125	http://twitter.com/healthtap/status/21851535125	More online #health support RT @SusannahFox Smokers trying to quit find online social support helps @JMedInternetRes http://bit.ly/cAQUv2	2010-08-22 15:08:20	0	HealthTap	4
1340	21863537167	http://twitter.com/therealdansfera/status/21863537167	RT @GCPworks: Study: Smokers trying to quit find online social support beneficial - @JMedInternetRes http://bit.ly/cAQUv2 via @SusannahFox	2010-08-22 18:30:18	0	Dan Sfera	4
1192	21900644784	http://twitter.com/healthlands/status/21900644784	Survey of Health-related activities on Second Life http://www.jmir.org/2009/2/e17/	2010-08-23 05:37:51	0	HealthLands	458
1350	21901222789	http://twitter.com/itato/status/21901222789	&quot;Health 2.0 and Medicine 2.0:a systematic review published in JMIR&quot;- http://www.jmir.org/2010/2/e18/	2010-08-23 05:50:35	3	Irene Tato	73
1249	21915578432	http://twitter.com/nhssm/status/21915578432	@celticchickadee You might like to look over this http://www.jmir.org/2009/4/e48/. US based though. #nhssm	2010-08-23 09:52:59	0	Social Media in NHS	269
1053	21918490588	http://twitter.com/msgreene/status/21918490588	RT @HealthTap Study shows benefits when similar #patients share Personal #Health Info http://bit.ly/9l0oaA via @JMedInternetRes	2010-08-23 10:34:34	8	MsGreene	818
1053	21920002215	http://twitter.com/healthtap/status/21920002215	Tnx for RT! @MsGreene RT @HealthTap Study shows benefits when similar #patients share Personal #Health Info http://bit.ly/9l0oaA	2010-08-23 10:56:16	0	HealthTap	818
1350	21933831089	http://twitter.com/markhawker/status/21933831089	@timolloyd Yes, that&#39;s right. I know @Zorg20 did a review on it: http://bit.ly/bSu3Y6 But, I&#39;m not sure I like it as a term at all!	2010-08-23 14:31:09	10	Mark Hawker	73
1504	21943498099	http://twitter.com/drchrono/status/21943498099	RT @SusannahFox: Study: Long-term weight loss more likely to be maintained w/online help - @JMedInternetRes http://j.mp/dlkCPq	2010-08-23 17:13:01	1	drchrono.com	27
1504	21949895470	http://twitter.com/healthythinker/status/21949895470	RT @drchrono: RT @SusannahFox: Study: Long-term weight loss more likely to be maintained w/online help - @JMedInternetRes http://j.mp/dlkCPq	2010-08-23 18:50:52	10	healthythinker	27
1504	21950069370	http://twitter.com/millionfit/status/21950069370	Long-term weight loss more likely 2 b maintained w/online help @JMedInternetRes http://j.mp/dlkCPq @healthythinker @drchrono @SusannahFox	2010-08-23 18:53:25	0	Art Baron	27
1504	21951477012	http://twitter.com/performrx_/status/21951477012	RT @healthythinker: Study: Long-term weight loss more likely to be maintained w/online help - @JMedInternetRes http://j.mp/dlkCPq	2010-08-23 19:13:39	0	PerformRx	27
1249	21952614749	http://twitter.com/jmedinternetres/status/21952614749	HOT Most tweeted: Social Media Use in the United States: Implications for Health Communication http://bit.ly/aY3vnv http://bit.ly/cdVUUb	2010-08-23 19:29:52	10	J Med Internet Res	269
1249	21956978493	http://twitter.com/barkie19/status/21956978493	RT @JMedInternetRes Social Media Use in the United States: Implications for Health Communication http://bit.ly/aY3vnv http://bit.ly/cdVUUb	2010-08-23 20:31:49	0	Duane Henderson	269
1249	21962905303	http://twitter.com/yoko_setoyama/status/21962905303	RT @JMedInternetRes: HOT Most tweeted: Social Media Use in the United States: Implications for Health Communication http://bit.ly/aY3vnv ...	2010-08-23 21:55:31	0	Ã§â‚¬Â¬Ã¦Ë†Â¸Ã¥Â±Â±Ã©â„¢Â½Ã¥Â­Â	269
1249	21963893809	http://twitter.com/yoko_setoyama/status/21963893809	RT @JMedInternetRes HOT Most tweeted: Social Media Use in the United States: Implications for Health Communication http://bit.ly/aY3vnv	2010-08-23 22:08:57	0	Ã§â‚¬Â¬Ã¦Ë†Â¸Ã¥Â±Â±Ã©â„¢Â½Ã¥Â­Â	269
1249	21964296305	http://twitter.com/nakayamakazhiro/status/21964296305	RT @yoko_SETOYAMA: @JMedInternetRes HOT Most tweeted: Social Media Use in the USÃ¯Â¼Å¡ Implications for Health Communication http://bit.ly/aY3vnv	2010-08-23 22:14:32	0	Ã¤Â¸Â­Ã¥Â±Â±Ã¥â€™Å’Ã¥Â¼Ëœ	269
1249	21965328887	http://twitter.com/jelissalde/status/21965328887	RT @JMedInternetRes: HOT Most tweeted: Social Media Use in the United States: Implications for Health Communication http://bit.ly/aY3vnv ...	2010-08-23 22:28:52	0	JÃƒÂ©rÃƒÂ´me Elissalde	269
1504	21998168476	http://twitter.com/kentbottles/status/21998168476	RT @healthythinker: RT @drchrono: RT @SusannahFox: Study: Long-term weight loss more likely to be maintained w/online help - @JMedInternetRes http://j.mp/dlkCPq	2010-08-24 08:53:13	10	KentBottles	28
1249	22021239310	http://twitter.com/eqpaho/status/22021239310	RT @JMedInternetRes: HOT Most tweeted: Social Media Use in the United States: Implications for Health Communication http://bit.ly/aY3vnv ...	2010-08-24 14:24:17	10	PAHO/WHO	270
1249	22026838510	http://twitter.com/lalexanderson/status/22026838510	A great article on impact of #socialmedia on #healthcommunication #hcmm10 http://is.gd/eBmNI	2010-08-24 15:58:26	2	Lauren Alexanderson	270
1249	22031567941	http://twitter.com/ploked/status/22031567941	RT @LAlexanderson - A great article on impact of on #healthcommunication #hcmm10 http://is.gd/eBmNI	2010-08-24 17:15:03	10	ploked	270
1346	22033575324	http://twitter.com/jranck/status/22033575324	Public Health in an Era of Personal Health Records: Opportunities for Innovation and New Partnerships | http://bit.ly/axQyOX	2010-08-24 17:45:13	10	jranck	14
1249	22034781652	http://twitter.com/nedra/status/22034781652	Too bad it&#39;s 2007 data! Irrelevant now. RT @LAlexanderson Great article on impact of #socialmedia on #healthcommunication http://is.gd/eBmNI	2010-08-24 18:03:26	10	Nedra Weinreich	270
1215	22095777631	http://twitter.com/spitzstrategy/status/22095777631	Study on how breast cancer patients seek peer-to-peer support online (via @skypen): http://bit.ly/8XhySV #hcsm	2010-08-25 11:08:04	0	Michael Spitz	169
1549	22095846485	http://twitter.com/spitzstrategy/status/22095846485	Study on sharing health data on Patientslikeme (via @skypen): http://bit.ly/aX1oQm #socpharm	2010-08-25 11:08:58	0	Michael Spitz	72
1267	22095976460	http://twitter.com/spitzstrategy/status/22095976460	Study on patient &amp; parent views regarding an online #diabetes portal (via @skypen): http://bit.ly/cLU2tJ #epharma	2010-08-25 11:10:39	0	Michael Spitz	89
1549	22096107052	http://twitter.com/healthtap/status/22096107052	RT@SpitzStrategy Study on sharing health data on Patientslikeme (via @skypen): http://bit.ly/aX1oQm #socpharm	2010-08-25 11:12:21	0	HealthTap	72
1215	22096719615	http://twitter.com/healthcare3dot0/status/22096719615	RT @SpitzStrategy: Study on how breast cancer patients seek peer-to-peer support online (via @skypen): http://bit.ly/8XhySV #hcsm	2010-08-25 11:20:19	0	Healthcare_3.0	169
1215	22096919279	http://twitter.com/sbreen1025/status/22096919279	RT @SpitzStrategy: Study on how breast cancer patients seek peer-to-peer support online (via @skypen): http://bit.ly/8XhySV #hcsm	2010-08-25 11:22:57	0	sbreen1025	169
1215	22098290438	http://twitter.com/dotwonder/status/22098290438	RT @Healthcare3dot0:RT @SpitzStrategy:Study: breast cancer patients seek peer-to-peer support online(via@skypen): http://bit.ly/8XhySV #hcsm	2010-08-25 11:40:57	7	Liz Melby	169
1337	22103368970	http://twitter.com/spitzstrategy/status/22103368970	Study on using virtual worlds for medical education: http://bit.ly/cy81Tu #socpharm	2010-08-25 12:50:33	0	Michael Spitz	214
1549	22105023082	http://twitter.com/innovationhmsa/status/22105023082	RT @SpitzStrategy Study on sharing health data on Patientslikeme (via @skypen): http://bit.ly/aX1oQm	2010-08-25 13:14:57	0	Innovation HMSA	72
1215	22105680505	http://twitter.com/intelecare_matt/status/22105680505	RT @SpitzStrategy: Study on how breast cancer patients seek peer-to-peer support online (via @skypen): http://bit.ly/8XhySV #hcsm	2010-08-25 13:25:03	0	Matt Pepe	169
1215	22105682883	http://twitter.com/intelecare/status/22105682883	RT @SpitzStrategy: Study on how breast cancer patients seek peer-to-peer support online (via @skypen): http://bit.ly/8XhySV #hcsm	2010-08-25 13:25:05	6	Intelecare	169
1549	22108289471	http://twitter.com/harriseve/status/22108289471	RT @SpitzStrategy: Study on sharing health data on Patientslikeme (via @skypen): http://bit.ly/aX1oQm #socpharm	2010-08-25 14:06:41	0	harriseve	72
1215	22108939106	http://twitter.com/harriseve/status/22108939106	RT @SpitzStrategy: Stories of others yields best search 4 women w/breast ca online; forml study @J Med Int Rsrch http://bit.ly/8XhySV #hcsm	2010-08-25 14:17:27	0	harriseve	169
1504	22189155147	http://twitter.com/susannahfox/status/22189155147	@gfry For example: Long-term weight loss more likely to be maintained w/online help - @JMedInternetRes http://j.mp/dlkCPq	2010-08-26 11:58:36	10	SusannahFox	30
1337	22254396393	http://twitter.com/healthlands/status/22254396393	Learning in a Virtual World: Experience With Using Second Life for Medical Education http://www.jmir.org/2010/1/e1/	2010-08-27 05:55:44	0	HealthLands	216
1350	22267480922	http://twitter.com/ehealthgr/status/22267480922	RT @JMedInternetRes: HOT Most tweeted: Definition of Health 2.0 and Medicine 2.0: A Systematic Review http://bit.ly/9eL2cC http://bit.ly/cdVUUb	2010-08-27 09:40:48	9	ehealthgr	77
1249	22267517103	http://twitter.com/ehealthgr/status/22267517103	RT @JMedInternetRes: HOT Most tweeted: Social Media Use in the United States: Implications for Health Communication http://bit.ly/aY3vnv ...	2010-08-27 09:41:17	9	ehealthgr	273
620	22294793667	http://twitter.com/jmedinternetres/status/22294793667	HOT Most purchased: Use of the Internet to Communicate with Health Care Providers in the Unite... http://bit.ly/auyEIh http://bit.ly/bjbKGC	2010-08-27 16:09:49	10	J Med Internet Res	1142
620	0			2010-08-27 16:09:49	10		1142
1249	22429580695	http://twitter.com/mymarketsamurai/status/22429580695	Social Media Use in the United States: Implications for Health Communication http://bit.ly/SocialMediaHealthCommunication	2010-08-29 07:01:17	0	MKTGsamurai	275
1269	22541209057	http://twitter.com/eysenbach/status/22541209057	The way to do it: Patient-Centered Design of an Information Management Module for a Personally Controlled Health Record http://bit.ly/dv6Cbc	2010-08-30 13:10:39	10	Gunther Eysenbach	0
1269	22542638494	http://twitter.com/eyeonfda/status/22542638494	JIMR - Patient-Centered Design of an Information Management Module for a Personally Controlled Health Record - http://ow.ly/2wRBh	2010-08-30 13:31:41	10	eyeonfda	0
1269	22543192099	http://twitter.com/sharingstrength/status/22543192099	Article from @JMIR Pt-Centered Design of an Info Mangmnt Module for a Personally Controlled Health Record http://bit.ly/dv6Cbc #hcsm #hcsmeu	2010-08-30 13:40:03	0	Colleen Young	0
1269	22543494114	http://twitter.com/lodewijkjes/status/22543494114	Vb van aktie! RT @JMIR Pt-Centered Design of an Info Mangmnt Module 4 a Personally Controlled Health Record http://bit.ly/dv6Cbc	2010-08-30 13:44:40	0	Rene Luigies	0
1269	22543826630	http://twitter.com/harriseve/status/22543826630	RT @DocSarah: RT @sharingstrength: @JMIR Pt-Centrd Design of Info Mangmnt 4 Personally Controlld Hlth Record http://bit.ly/dv6Cbc #hcsm	2010-08-30 13:49:43	0	harriseve	0
1269	22546030650	http://twitter.com/bobschi/status/22546030650	RT @sharingstrength: Article from @JMIR Pt-Centered Design of an Info Mangmnt Module for a Personally Controlled Health Record http://bit.ly/dv6Cbc #hcsm #hcsmeu	2010-08-30 14:24:14	7	Florian Holzner	0
1269	22547440152	http://twitter.com/shebamuturi/status/22547440152	Pt-Centrd Design: #health literacy level, tech skills, cultural backgrd http://bit.ly/dv6Cbc RT via @sharingstrength #hcsm #hcsmeu	2010-08-30 14:47:10	3	Elisheba Muturi	0
1269	22553611940	http://twitter.com/jmedinternetres/status/22553611940	jmir.org: Patient-Centered Design of an Information Management Module for a Personally Controlled Health Record http://bit.ly/dv6Cbc	2010-08-30 16:28:01	10	J Med Internet Res	0
1269	22555945072	http://twitter.com/jmedinternetres/status/22555945072	jmir.org: Patient-Centered Design of an Information Management Module for a Personally Controlled Health Record http://bit.ly/c6pnX5	2010-08-30 17:03:53	10	J Med Internet Res	0
1269	22555945999	http://twitter.com/grunigen/status/22555945999	JMIR Feed: Patient-Centered Design of an Information Management Module for a Personally Controlled Health Record: ... http://bit.ly/c6pnX5	2010-08-30 17:03:54	1	UCI Medical Library	0
1269	22556426892	http://twitter.com/universaldoctor/status/22556426892	RT @JMedInternetRes: jmir.org: Patient-Centered Design of an Information Management Module for a Personally Controlled Health Record http://bit.ly/c6pnX5	2010-08-30 17:10:52	0	Universal Doctor	0
1346	22613052621	http://twitter.com/jmedinternetres/status/22613052621	HOT Top viewed: Public Health in an Era of Personal Health Records: Opportunities for Innovati... http://bit.ly/bVTRZI http://bit.ly/dv5pZA	2010-08-31 08:50:25	10	J Med Internet Res	21
1346	22613891526	http://twitter.com/susancarr/status/22613891526	RT @JMedInternetRes: Public Hlth and Personal Health Records: Opportunities for Innovati... http://bit.ly/bVTRZI	2010-08-31 09:01:58	8	SusanCarr	21
1269	22650731909	http://twitter.com/futuramiah/status/22650731909	Patient-Centered Design of an Information Management Module for a Personally Controlled Health... http://bit.ly/aWbBYt #jmir #cybermedicine	2010-08-31 17:33:50	0	Andy Android	1
1269	22678208329	http://twitter.com/directorhsc/status/22678208329	Patient-Centered Design of an Information Management Module for a Personally controlled Health Record http://bit.ly/dv6Cbc	2010-09-01 00:20:34	0	ray kirk	2
1269	22686413634	http://twitter.com/adiemusfree/status/22686413634	RT @directorhsc: Patient-Centered Design of an Information Management Module for a Personally controlled Health Record http://bit.ly/dv6Cbc	2010-09-01 02:59:12	0	Bronnie Thompson	2
1269	22698668187	http://twitter.com/adhd_wisdom/status/22698668187	Patient-Centered Design of an Information Management Module for a Personally Controlled Health Record http://ow.ly/18OFqw	2010-09-01 07:24:30	0	OrganizedWisdom ADHD	2
1345	22797924736	http://twitter.com/jmedinternetres/status/22797924736	jmir.org: Investigating Predictors of Visiting, Using, and Revisiting an Online Health-Communication Program: A Lo... http://bit.ly/cgnGPY	2010-09-02 09:30:00	10	J Med Internet Res	0
1345	22797925290	http://twitter.com/grunigen/status/22797925290	JMIR Feed: Investigating Predictors of Visiting, Using, and Revisiting an Online Health-Communication Program: A L... http://bit.ly/cgnGPY	2010-09-02 09:30:01	1	UCI Medical Library	0
1345	22809579460	http://twitter.com/onmedic/status/22809579460	Investigating Predictors of Visiting, Using, and Revisiting an Online Health-Communication Program: A Longitudinal ...http://bit.ly/aWBLsI	2010-09-02 11:54:38	0	onmedic	0
1345	22809731727	http://twitter.com/leeritterband/status/22809731727	RT @JMedInternetRes: jmir.org: Investigating Predictors of Visiting, Using, and Revisiting an Online Health-Communication Program: A Lo... http://bit.ly/cgnGPY	2010-09-02 11:56:33	0	Lee Ritterband	0
[truncated: 2,456 more rows]
